# Supplementary material for: CAGI, the Critical Assessment of Genome Interpretation, establishes progress and prospects for computational genetic variant interpretation methods
Source: Genome Biol. 2024 Feb 22;25:53. doi: 10.1186/s13059-023-03113-6 (PMC10882881; doi:10.1186/s13059-023-03113-6)
Supplement: Supplementary file 2 — Additional file 2: Table S2. Analysis of all biochemical effect challenges. [file 13059_2023_3113_MOESM2_ESM.xls]

## Sheet: NAGLU
Evidence	Prior	Measures	MutPred2	MutPred2 CI	Evolutionary Action	Evolutionary Action CI	Maryland	Maryland CI	FoxChase	FoxChase CI	London	London CI	Wei	Wei CI	Bromberg	Bromberg CI	Bologna	Bologna CI	UNCC	UNCC CI	SPARKS	SPARKS CI	PolyPhen-2	PolyPhen-2 CI	Experimental-Max	Experimental-Max CI
		COV	1.000		1.000		1.000		1.000		1.000		1.000		1.000		1.000		1.000		1.000		1.000		1.000
		R-Squared	0.164	[-0.034, 0.328]	-0.017	[-0.260, 0.162]	0.129	[-0.105, 0.319]	-0.004	[-0.243, 0.190]	-0.201	[-0.605, 0.105]	-0.113	[-0.406, 0.125]	-1.951	[-2.549, -1.496]	-1.139	[-1.608, -0.752]	-0.131	[-0.367, 0.073]	-1.253	[-1.706, -0.881]	-0.424	[-0.771, -0.138]	0.945*	[0.927, 0.960]
		RMSE	0.299	[0.267, 0.330]	0.330	[0.302, 0.357]	0.305	[0.268, 0.339]	0.328	[0.290, 0.366]	0.359	[0.313, 0.408]	0.345	[0.306, 0.384]	0.562	[0.529, 0.594]	0.479	[0.441, 0.517]	0.348	[0.312, 0.384]	0.491	[0.457, 0.523]	0.390	[0.353, 0.430]	0.077	[0.065, 0.089]
		Pearson's correlation	0.603*	[0.506, 0.689]	0.557*	[0.462, 0.642]	0.548*	[0.439, 0.653]	0.490*	[0.378, 0.594]	0.529*	[0.415, 0.638]	0.523*	[0.407, 0.621]	0.339*	[0.255, 0.424]	0.416*	[0.294, 0.531]	0.407*	[0.302, 0.513]	0.359*	[0.268, 0.437]	0.477*	[0.370, 0.582]	0.974*	[0.965, 0.981]
		Spearman's rank correlation	0.609*	[0.516, 0.697]	0.558*	[0.460, 0.644]	0.570*	[0.452, 0.661]	0.547*	[0.440, 0.646]	0.552*	[0.444, 0.645]	0.531*	[0.423, 0.627]	0.447*	[0.324, 0.560]	0.427*	[0.311, 0.530]	0.413*	[0.285, 0.521]	0.306*	[0.171, 0.416]	0.487*	[0.373, 0.591]	0.971*	[0.963, 0.978]
		Kendall's Tau	0.434*	[0.356, 0.501]	0.386*	[0.314, 0.457]	0.414*	[0.332, 0.488]	0.388*	[0.307, 0.462]	0.384*	[0.292, 0.459]	0.374*	[0.291, 0.450]	0.353*	[0.258, 0.440]	0.353*	[0.264, 0.447]	0.291*	[0.205, 0.372]	0.214*	[0.128, 0.295]	0.349*	[0.267, 0.428]	0.866*	[0.850, 0.883]
		AUC	0.850*	[0.791, 0.906]	0.843*	[0.778, 0.901]	0.803*	[0.724, 0.876]	0.827*	[0.753, 0.889]	0.837*	[0.768, 0.894]	0.796*	[0.730, 0.857]	0.754*	[0.676, 0.821]	0.689*	[0.626, 0.753]	0.747*	[0.678, 0.811]	0.689*	[0.600, 0.766]	0.773*	[0.700, 0.843]	0.987*	[0.976, 0.996]
		Truncated AUC	0.548*	[0.421, 0.677]	0.510*	[0.371, 0.648]	0.514*	[0.377, 0.652]	0.537*	[0.401, 0.676]	0.494*	[0.361, 0.639]	0.404*	[0.278, 0.540]	0.410*	[0.287, 0.537]	0.201*	[0.158, 0.256]	0.302*	[0.197, 0.430]	0.346*	[0.230, 0.469]	0.403*	[0.282, 0.547]	0.935*	[0.880, 0.979]
		log-log AUC	0.806*	[0.728, 0.866]	0.689*	[0.559, 0.841]	0.732*	[0.627, 0.841]	0.597*	[0.481, 0.774]	0.646*	[0.600, 0.702]	0.628*	[0.495, 0.760]	0.632*	[0.507, 0.791]	0.550*	[0.525, 0.576]	0.552*	[0.440, 0.725]	0.720*	[0.612, 0.799]	0.635*	[0.557, 0.745]	0.941*	[0.846, 0.989]
Supporting	0.245	TPR	0.750	[0.300, 0.850]	0.550	[0.325, 0.825]	0.700	[0.250, 0.825]	0.675	[0.550, 0.812]	0.650	[0.525, 0.875]	0.675	[0.525, 0.800]	0.400	[0.275, 0.550]	0.750	[0.000, 0.850]	0.325	[0.025, 0.625]	0.250	[0.125, 0.450]	0.500	[0.375, 0.775]	0.939	[0.875, 1.000]
		FPR	0.171	[0.033, 0.179]	0.106	[0.033, 0.191]	0.146	[0.008, 0.171]	0.122	[0.057, 0.171]	0.154	[0.081, 0.220]	0.187	[0.130, 0.244]	0.073	[0.024, 0.106]	0.374	[0.000, 0.423]	0.114	[0.008, 0.220]	0.024	[0.000, 0.073]	0.138	[0.089, 0.236]	0.041	[0.016, 0.073]
		LR+	4.393	[4.100, 13.837]	5.204	[3.678, 12.941]	4.783	[4.053, 46.125]	5.535	[3.941, 10.933]	4.208	[3.430, 8.251]	3.610	[2.545, 5.479]	5.467	[3.427, 16.144]	2.005	[0.000, 2.568]	2.855	[0.615, 5.766]	10.250	[4.100, 1000.000]	3.618	[2.269, 5.622]	31.033	[13.154, 58.425]
		LR-	0.301	[0.176, 0.728]	0.503	[0.201, 0.714]	0.351	[0.205, 0.762]	0.370	[0.216, 0.510]	0.414	[0.151, 0.526]	0.400	[0.244, 0.576]	0.647	[0.490, 0.788]	0.399	[0.225, 1.000]	0.762	[0.450, 1.000]	0.769	[0.586, 0.882]	0.580	[0.294, 0.738]	0.064	[0.000, 0.129]
		DOR	14.571	[7.530, 40.817]	10.342	[6.370, 33.943]	13.611	[7.979, 73.572]	14.954	[9.034, 39.890]	10.165	[7.466, 37.948]	9.030	[4.590, 20.497]	8.444	[4.796, 29.565]	5.022	[0.000, 10.948]	3.749	[0.605, 9.525]	13.333	[5.006, 1000.000]	6.235	[3.090, 15.433]	606.647	[149.143, 1560.000]
		MCC	0.538	[0.342, 0.669]	0.466	[0.341, 0.644]	0.529	[0.359, 0.656]	0.544	[0.442, 0.681]	0.477	[0.414, 0.662]	0.455	[0.320, 0.588]	0.390	[0.267, 0.555]	0.324	[0.000, 0.440]	0.244	[0.000, 0.436]	0.358	[0.221, 0.524]	0.372	[0.225, 0.542]	0.880	[0.819, 0.935]
		PPV	0.588	[0.571, 0.818]	0.629	[0.545, 0.808]	0.609	[0.569, 0.937]	0.643	[0.562, 0.780]	0.578	[0.527, 0.729]	0.540	[0.453, 0.641]	0.640	[0.527, 0.840]	0.395	[0.000, 0.455]	0.481	[0.167, 0.652]	0.769	[0.571, 1.000]	0.541	[0.425, 0.646]	0.884	[0.811, 0.950]
		PPP	0.313	[0.104, 0.331]	0.215	[0.110, 0.347]	0.282	[0.074, 0.319]	0.258	[0.196, 0.319]	0.276	[0.209, 0.368]	0.307	[0.252, 0.356]	0.153	[0.098, 0.193]	0.466	[0.000, 0.515]	0.166	[0.021, 0.316]	0.080	[0.043, 0.153]	0.227	[0.184, 0.362]	0.261	[0.233, 0.288]
	0.1	TPR	0.750	[0.275, 0.850]	0.550	[0.325, 0.800]	0.700	[0.250, 0.825]	0.650	[0.538, 0.800]	0.650	[0.525, 0.875]	0.675	[0.500, 0.800]	0.375	[0.250, 0.525]	0.000	[0.000, 0.850]	0.325	[0.000, 0.550]	0.250	[0.125, 0.425]	0.500	[0.325, 0.750]	0.934	[0.875, 1.000]
		FPR	0.171	[0.024, 0.175]	0.106	[0.033, 0.171]	0.146	[0.008, 0.163]	0.098	[0.057, 0.154]	0.154	[0.073, 0.211]	0.187	[0.122, 0.236]	0.049	[0.024, 0.098]	0.000	[0.000, 0.374]	0.098	[0.000, 0.154]	0.024	[0.000, 0.073]	0.138	[0.061, 0.211]	0.038	[0.016, 0.065]
		LR+	4.393	[4.193, 15.375]	5.204	[3.799, 13.325]	4.783	[4.184, 46.125]	6.662	[4.288, 11.421]	4.208	[3.514, 8.542]	3.610	[2.562, 5.491]	7.688	[3.611, 17.425]	0.000	[0.000, 2.568]	3.331	[0.000, 7.687]	10.250	[4.100, 1000.000]	3.618	[2.139, 5.638]	33.537	[14.606, 58.425]
		LR-	0.301	[0.177, 0.746]	0.503	[0.221, 0.715]	0.351	[0.213, 0.772]	0.388	[0.222, 0.517]	0.414	[0.154, 0.531]	0.400	[0.245, 0.615]	0.657	[0.504, 0.795]	1.000	[0.227, 1.000]	0.748	[0.530, 1.000]	0.769	[0.591, 0.882]	0.580	[0.325, 0.783]	0.069	[0.000, 0.131]
		DOR	14.571	[7.740, 40.833]	10.342	[6.370, 33.738]	13.611	[7.740, 75.049]	17.179	[9.231, 40.727]	10.165	[7.466, 38.316]	9.030	[4.367, 20.323]	11.700	[4.811, 29.565]	0.000	[0.000, 10.948]	4.454	[0.000, 11.048]	13.333	[5.006, 1000.000]	6.235	[2.791, 13.889]	602.462	[149.143, 1560.000]
		MCC	0.414	[0.288, 0.554]	0.373	[0.271, 0.533]	0.414	[0.288, 0.570]	0.461	[0.352, 0.587]	0.369	[0.317, 0.547]	0.345	[0.227, 0.466]	0.358	[0.212, 0.501]	0.000	[0.000, 0.316]	0.210	[0.000, 0.341]	0.320	[0.177, 0.507]	0.286	[0.146, 0.421]	0.808	[0.720, 0.897]
		PPV	0.328	[0.318, 0.631]	0.366	[0.297, 0.597]	0.347	[0.317, 0.837]	0.425	[0.323, 0.559]	0.319	[0.281, 0.487]	0.286	[0.222, 0.379]	0.461	[0.286, 0.659]	0.000	[0.000, 0.222]	0.270	[0.000, 0.461]	0.532	[0.313, 1.000]	0.287	[0.192, 0.385]	0.738	[0.619, 0.867]
		PPP	0.229	[0.057, 0.236]	0.150	[0.064, 0.231]	0.202	[0.037, 0.219]	0.153	[0.114, 0.208]	0.204	[0.131, 0.271]	0.236	[0.170, 0.282]	0.081	[0.054, 0.133]	0.000	[0.000, 0.424]	0.120	[0.000, 0.189]	0.047	[0.020, 0.102]	0.174	[0.105, 0.258]	0.128	[0.105, 0.154]
	0.01	TPR	0.375	[0.200, 0.700]	0.350	[0.225, 0.675]	0.325	[0.200, 0.725]	0.650	[0.000, 0.775]	0.625	[0.475, 0.775]	0.600	[0.000, 0.775]	0.325	[0.138, 0.500]	0.000	[0.000, 0.000]	0.125	[0.000, 0.425]	0.225	[0.075, 0.375]	0.450	[0.000, 0.625]	0.912	[0.850, 0.975]
		FPR	0.041	[0.000, 0.098]	0.057	[0.016, 0.106]	0.016	[0.000, 0.106]	0.089	[0.016, 0.122]	0.106	[0.065, 0.163]	0.138	[0.000, 0.179]	0.049	[0.008, 0.081]	0.000	[0.000, 0.000]	0.024	[0.000, 0.089]	0.016	[0.000, 0.041]	0.138	[0.000, 0.154]	0.030	[0.008, 0.049]
		LR+	9.225	[5.766, 1000.000]	6.150	[4.612, 23.062]	19.987	[5.454, 1000.000]	7.268	[0.000, 13.325]	5.913	[3.722, 9.567]	4.341	[0.000, 11.275]	6.662	[3.587, 21.525]	0.000	[0.000, 0.000]	5.125	[0.000, 15.375]	13.837	[3.844, 1000.000]	3.256	[0.000, 5.912]	52.389	[17.425, 110.700]
		LR-	0.651	[0.335, 0.807]	0.689	[0.357, 0.808]	0.686	[0.310, 0.807]	0.384	[0.245, 1.000]	0.419	[0.247, 0.587]	0.464	[0.274, 1.000]	0.710	[0.535, 0.879]	1.000	[1.000, 1.000]	0.897	[0.620, 1.000]	0.788	[0.655, 0.929]	0.638	[0.435, 1.000]	0.091	[0.026, 0.158]
		DOR	14.160	[8.485, 1000.000]	8.923	[6.311, 40.333]	29.130	[8.357, 1000.000]	18.909	[0.000, 44.227]	14.103	[6.892, 33.468]	9.353	[0.000, 26.339]	9.389	[4.444, 36.190]	0.000	[0.000, 0.000]	5.714	[0.000, 20.167]	17.565	[4.250, 1000.000]	5.102	[0.000, 12.842]	595.689	[136.500, 1560.000]
		MCC	0.162	[0.113, 0.417]	0.123	[0.091, 0.272]	0.223	[0.104, 0.546]	0.190	[0.000, 0.271]	0.165	[0.110, 0.231]	0.131	[0.000, 0.185]	0.124	[0.064, 0.254]	0.000	[0.000, 0.000]	0.064	[0.000, 0.170]	0.155	[0.051, 0.485]	0.089	[0.000, 0.157]	0.482	[0.354, 0.685]
		PPV	0.085	[0.055, 1.000]	0.058	[0.045, 0.189]	0.168	[0.052, 1.000]	0.068	[0.000, 0.119]	0.056	[0.036, 0.088]	0.042	[0.000, 0.102]	0.063	[0.035, 0.179]	0.000	[0.000, 0.000]	0.049	[0.000, 0.134]	0.123	[0.037, 1.000]	0.032	[0.000, 0.056]	0.276	[0.150, 0.528]
		PPP	0.044	[0.003, 0.103]	0.060	[0.018, 0.111]	0.019	[0.003, 0.112]	0.095	[0.019, 0.127]	0.111	[0.070, 0.169]	0.143	[0.000, 0.184]	0.052	[0.011, 0.085]	0.000	[0.000, 0.000]	0.025	[0.000, 0.093]	0.018	[0.001, 0.043]	0.141	[0.000, 0.158]	0.038	[0.017, 0.058]
Moderate	0.245	TPR	0.375	[0.200, 0.700]	0.350	[0.225, 0.675]	0.325	[0.200, 0.725]	0.650	[0.000, 0.775]	0.625	[0.475, 0.775]	0.600	[0.000, 0.775]	0.325	[0.138, 0.500]	0.000	[0.000, 0.000]	0.125	[0.000, 0.425]	0.225	[0.075, 0.375]	0.450	[0.000, 0.625]	0.912	[0.850, 0.975]
		FPR	0.041	[0.000, 0.098]	0.057	[0.016, 0.106]	0.016	[0.000, 0.106]	0.089	[0.016, 0.122]	0.106	[0.065, 0.163]	0.138	[0.000, 0.179]	0.049	[0.008, 0.081]	0.000	[0.000, 0.000]	0.024	[0.000, 0.089]	0.016	[0.000, 0.041]	0.138	[0.000, 0.154]	0.030	[0.008, 0.049]
		LR+	9.225	[5.766, 1000.000]	6.150	[4.612, 23.062]	19.987	[5.454, 1000.000]	7.268	[0.000, 13.325]	5.913	[3.722, 9.567]	4.341	[0.000, 11.275]	6.662	[3.587, 21.525]	0.000	[0.000, 0.000]	5.125	[0.000, 15.375]	13.837	[3.844, 1000.000]	3.256	[0.000, 5.912]	52.389	[17.425, 110.700]
		LR-	0.651	[0.335, 0.807]	0.689	[0.357, 0.808]	0.686	[0.310, 0.807]	0.384	[0.245, 1.000]	0.419	[0.247, 0.587]	0.464	[0.274, 1.000]	0.710	[0.535, 0.879]	1.000	[1.000, 1.000]	0.897	[0.620, 1.000]	0.788	[0.655, 0.929]	0.638	[0.435, 1.000]	0.091	[0.026, 0.158]
		DOR	14.160	[8.485, 1000.000]	8.923	[6.311, 40.333]	29.130	[8.357, 1000.000]	18.909	[0.000, 44.227]	14.103	[6.883, 33.542]	9.353	[0.000, 26.339]	9.389	[4.444, 36.190]	0.000	[0.000, 0.000]	5.714	[0.000, 20.167]	17.565	[4.250, 1000.000]	5.102	[0.000, 12.842]	595.689	[136.500, 1560.000]
		MCC	0.439	[0.329, 0.631]	0.376	[0.287, 0.624]	0.460	[0.306, 0.630]	0.576	[0.000, 0.690]	0.529	[0.383, 0.655]	0.458	[0.000, 0.581]	0.370	[0.207, 0.532]	0.000	[0.000, 0.000]	0.200	[0.000, 0.430]	0.358	[0.174, 0.494]	0.327	[0.000, 0.501]	0.882	[0.816, 0.935]
		PPV	0.750	[0.652, 1.000]	0.667	[0.600, 0.882]	0.867	[0.639, 1.000]	0.703	[0.000, 0.812]	0.658	[0.548, 0.757]	0.585	[0.000, 0.786]	0.684	[0.538, 0.875]	0.000	[0.000, 0.000]	0.625	[0.000, 0.833]	0.818	[0.556, 1.000]	0.514	[0.000, 0.658]	0.911	[0.850, 0.973]
		PPP	0.123	[0.058, 0.239]	0.129	[0.074, 0.233]	0.092	[0.061, 0.258]	0.227	[0.015, 0.264]	0.233	[0.178, 0.307]	0.252	[0.000, 0.313]	0.117	[0.049, 0.169]	0.000	[0.000, 0.000]	0.049	[0.000, 0.166]	0.067	[0.025, 0.110]	0.215	[0.000, 0.258]	0.246	[0.221, 0.270]
	0.1	TPR	0.300	[0.175, 0.575]	0.350	[0.150, 0.625]	0.300	[0.175, 0.575]	0.625	[0.000, 0.750]	0.575	[0.000, 0.750]	0.000	[0.000, 0.675]	0.325	[0.000, 0.475]	0.000	[0.000, 0.000]	0.000	[0.000, 0.325]	0.200	[0.000, 0.350]	0.000	[0.000, 0.575]	0.896	[0.825, 0.975]
		FPR	0.024	[0.000, 0.057]	0.057	[0.000, 0.089]	0.016	[0.000, 0.065]	0.081	[0.000, 0.106]	0.098	[0.000, 0.130]	0.000	[0.000, 0.122]	0.049	[0.000, 0.073]	0.000	[0.000, 0.000]	0.000	[0.000, 0.041]	0.016	[0.000, 0.033]	0.000	[0.000, 0.098]	0.025	[0.008, 0.049]
		LR+	12.300	[6.666, 1000.000]	6.150	[4.100, 33.825]	18.450	[5.458, 1000.000]	7.688	[0.000, 15.375]	5.894	[0.000, 10.378]	0.000	[0.000, 29.212]	6.662	[0.000, 24.600]	0.000	[0.000, 0.000]	0.000	[0.000, 14.350]	12.300	[0.000, 1000.000]	0.000	[0.000, 6.686]	67.795	[18.450, 113.775]
		LR-	0.717	[0.439, 0.846]	0.689	[0.403, 0.875]	0.712	[0.457, 0.839]	0.408	[0.267, 1.000]	0.471	[0.280, 1.000]	1.000	[0.372, 1.000]	0.710	[0.552, 1.000]	1.000	[1.000, 1.000]	1.000	[0.698, 1.000]	0.813	[0.666, 1.000]	1.000	[0.475, 1.000]	0.107	[0.026, 0.182]
		DOR	17.143	[8.937, 1000.000]	8.923	[4.843, 52.286]	25.929	[6.852, 1000.000]	18.833	[0.000, 48.000]	12.515	[0.000, 32.947]	0.000	[0.000, 42.157]	9.389	[0.000, 40.333]	0.000	[0.000, 0.000]	0.000	[0.000, 17.707]	15.125	[0.000, 1000.000]	0.000	[0.000, 13.793]	588.243	[133.733, 1560.000]
		MCC	0.373	[0.287, 0.578]	0.313	[0.171, 0.550]	0.412	[0.235, 0.595]	0.476	[0.000, 0.615]	0.406	[0.000, 0.551]	0.000	[0.000, 0.450]	0.312	[0.000, 0.489]	0.000	[0.000, 0.000]	0.000	[0.000, 0.365]	0.301	[0.000, 0.504]	0.000	[0.000, 0.419]	0.830	[0.735, 0.918]
		PPV	0.577	[0.426, 1.000]	0.406	[0.313, 0.790]	0.672	[0.377, 1.000]	0.461	[0.000, 0.631]	0.396	[0.000, 0.536]	0.000	[0.000, 0.764]	0.425	[0.000, 0.732]	0.000	[0.000, 0.000]	0.000	[0.000, 0.615]	0.577	[0.000, 1.000]	0.000	[0.000, 0.426]	0.805	[0.672, 0.927]
		PPP	0.052	[0.017, 0.104]	0.086	[0.025, 0.135]	0.045	[0.025, 0.115]	0.136	[0.000, 0.163]	0.145	[0.000, 0.183]	0.000	[0.000, 0.178]	0.076	[0.000, 0.106]	0.000	[0.000, 0.000]	0.000	[0.000, 0.064]	0.035	[0.000, 0.059]	0.000	[0.000, 0.144]	0.112	[0.093, 0.134]
	0.01	TPR	0.225	[0.000, 0.425]	0.250	[0.000, 0.450]	0.275	[0.000, 0.425]	0.000	[0.000, 0.600]	0.000	[0.000, 0.613]	0.000	[0.000, 0.000]	0.000	[0.000, 0.425]	0.000	[0.000, 0.000]	0.000	[0.000, 0.000]	0.000	[0.000, 0.300]	0.000	[0.000, 0.000]	0.839	[0.750, 0.925]
		FPR	0.000	[0.000, 0.016]	0.016	[0.000, 0.033]	0.016	[0.000, 0.033]	0.000	[0.000, 0.041]	0.000	[0.000, 0.057]	0.000	[0.000, 0.000]	0.000	[0.000, 0.041]	0.000	[0.000, 0.000]	0.000	[0.000, 0.000]	0.000	[0.000, 0.016]	0.000	[0.000, 0.000]	0.016	[0.000, 0.033]
		LR+	1000.000	[0.000, 1000.000]	15.375	[0.000, 1000.000]	16.912	[0.000, 1000.000]	0.000	[0.000, 22.038]	0.000	[0.000, 10.567]	0.000	[0.000, 0.000]	0.000	[0.000, 39.975]	0.000	[0.000, 0.000]	0.000	[0.000, 0.000]	0.000	[0.000, 1000.000]	0.000	[0.000, 0.000]	158.526	[24.600, 1000.000]
		LR-	0.775	[0.585, 1.000]	0.762	[0.566, 1.000]	0.737	[0.585, 1.000]	1.000	[0.415, 1.000]	1.000	[0.404, 1.000]	1.000	[1.000, 1.000]	1.000	[0.594, 1.000]	1.000	[1.000, 1.000]	1.000	[1.000, 1.000]	1.000	[0.700, 1.000]	1.000	[1.000, 1.000]	0.164	[0.075, 0.262]
		DOR	1000.000	[0.000, 1000.000]	20.167	[0.000, 1000.000]	22.948	[0.000, 1000.000]	0.000	[0.000, 49.015]	0.000	[0.000, 26.696]	0.000	[0.000, 0.000]	0.000	[0.000, 58.741]	0.000	[0.000, 0.000]	0.000	[0.000, 0.000]	0.000	[0.000, 1000.000]	0.000	[0.000, 0.000]	579.010	[119.000, 1504.667]
		MCC	0.472	[0.000, 0.568]	0.172	[0.000, 0.445]	0.189	[0.000, 0.568]	0.000	[0.000, 0.298]	0.000	[0.000, 0.232]	0.000	[0.000, 0.000]	0.000	[0.000, 0.283]	0.000	[0.000, 0.000]	0.000	[0.000, 0.000]	0.000	[0.000, 0.522]	0.000	[0.000, 0.000]	0.573	[0.392, 0.921]
		PPV	1.000	[0.000, 1.000]	0.134	[0.000, 1.000]	0.146	[0.000, 1.000]	0.000	[0.000, 0.182]	0.000	[0.000, 0.096]	0.000	[0.000, 0.000]	0.000	[0.000, 0.288]	0.000	[0.000, 0.000]	0.000	[0.000, 0.000]	0.000	[0.000, 1.000]	0.000	[0.000, 0.000]	0.423	[0.199, 1.000]
		PPP	0.002	[0.000, 0.021]	0.019	[0.000, 0.036]	0.019	[0.000, 0.035]	0.000	[0.000, 0.046]	0.000	[0.000, 0.062]	0.000	[0.000, 0.000]	0.000	[0.000, 0.044]	0.000	[0.000, 0.000]	0.000	[0.000, 0.000]	0.000	[0.000, 0.019]	0.000	[0.000, 0.000]	0.024	[0.008, 0.041]
Strong	0.245	TPR	0.225	[0.000, 0.425]	0.250	[0.000, 0.450]	0.275	[0.000, 0.425]	0.000	[0.000, 0.600]	0.000	[0.000, 0.613]	0.000	[0.000, 0.000]	0.000	[0.000, 0.425]	0.000	[0.000, 0.000]	0.000	[0.000, 0.000]	0.000	[0.000, 0.300]	0.000	[0.000, 0.000]	0.834	[0.725, 0.925]
		FPR	0.000	[0.000, 0.016]	0.016	[0.000, 0.033]	0.016	[0.000, 0.033]	0.000	[0.000, 0.041]	0.000	[0.000, 0.049]	0.000	[0.000, 0.000]	0.000	[0.000, 0.041]	0.000	[0.000, 0.000]	0.000	[0.000, 0.000]	0.000	[0.000, 0.016]	0.000	[0.000, 0.000]	0.015	[0.000, 0.033]
		LR+	1000.000	[0.000, 1000.000]	15.375	[0.000, 1000.000]	16.912	[0.000, 1000.000]	0.000	[0.000, 22.550]	0.000	[0.000, 10.567]	0.000	[0.000, 0.000]	0.000	[0.000, 39.975]	0.000	[0.000, 0.000]	0.000	[0.000, 0.000]	0.000	[0.000, 1000.000]	0.000	[0.000, 0.000]	162.673	[25.369, 1000.000]
		LR-	0.775	[0.585, 1.000]	0.762	[0.566, 1.000]	0.737	[0.585, 1.000]	1.000	[0.417, 1.000]	1.000	[0.404, 1.000]	1.000	[1.000, 1.000]	1.000	[0.594, 1.000]	1.000	[1.000, 1.000]	1.000	[1.000, 1.000]	1.000	[0.700, 1.000]	1.000	[1.000, 1.000]	0.168	[0.076, 0.280]
		DOR	1000.000	[0.000, 1000.000]	20.167	[0.000, 1000.000]	22.948	[0.000, 1000.000]	0.000	[0.000, 49.015]	0.000	[0.000, 26.696]	0.000	[0.000, 0.000]	0.000	[0.000, 58.741]	0.000	[0.000, 0.000]	0.000	[0.000, 0.000]	0.000	[0.000, 1000.000]	0.000	[0.000, 0.000]	580.387	[120.000, 1504.667]
		MCC	0.424	[0.000, 0.558]	0.385	[0.000, 0.567]	0.411	[0.000, 0.563]	0.000	[0.000, 0.632]	0.000	[0.000, 0.615]	0.000	[0.000, 0.000]	0.000	[0.000, 0.504]	0.000	[0.000, 0.000]	0.000	[0.000, 0.000]	0.000	[0.000, 0.485]	0.000	[0.000, 0.000]	0.856	[0.777, 0.933]
		PPV	1.000	[0.000, 1.000]	0.833	[0.000, 1.000]	0.846	[0.000, 1.000]	0.000	[0.000, 0.880]	0.000	[0.000, 0.775]	0.000	[0.000, 0.000]	0.000	[0.000, 0.929]	0.000	[0.000, 0.000]	0.000	[0.000, 0.000]	0.000	[0.000, 1.000]	0.000	[0.000, 0.000]	0.947	[0.892, 1.000]
		PPP	0.055	[0.000, 0.117]	0.074	[0.000, 0.129]	0.080	[0.000, 0.117]	0.000	[0.000, 0.172]	0.000	[0.000, 0.184]	0.000	[0.000, 0.000]	0.000	[0.000, 0.129]	0.000	[0.000, 0.000]	0.000	[0.000, 0.000]	0.000	[0.000, 0.080]	0.000	[0.000, 0.000]	0.216	[0.190, 0.245]
	0.1	TPR	0.000	[0.000, 0.325]	0.000	[0.000, 0.350]	0.000	[0.000, 0.400]	0.000	[0.000, 0.125]	0.000	[0.000, 0.000]	0.000	[0.000, 0.000]	0.000	[0.000, 0.125]	0.000	[0.000, 0.000]	0.000	[0.000, 0.000]	0.000	[0.000, 0.225]	0.000	[0.000, 0.000]	0.747	[0.550, 0.875]
		FPR	0.000	[0.000, 0.000]	0.000	[0.000, 0.016]	0.000	[0.000, 0.016]	0.000	[0.000, 0.008]	0.000	[0.000, 0.000]	0.000	[0.000, 0.000]	0.000	[0.000, 0.008]	0.000	[0.000, 0.000]	0.000	[0.000, 0.000]	0.000	[0.000, 0.000]	0.000	[0.000, 0.000]	0.009	[0.000, 0.024]
		LR+	0.000	[0.000, 1000.000]	0.000	[0.000, 46.125]	0.000	[0.000, 1000.000]	0.000	[0.000, 12.300]	0.000	[0.000, 0.000]	0.000	[0.000, 0.000]	0.000	[0.000, 19.219]	0.000	[0.000, 0.000]	0.000	[0.000, 0.000]	0.000	[0.000, 1000.000]	0.000	[0.000, 0.000]	315.021	[30.750, 1000.000]
		LR-	1.000	[0.675, 1.000]	1.000	[0.658, 1.000]	1.000	[0.610, 1.000]	1.000	[0.882, 1.000]	1.000	[1.000, 1.000]	1.000	[1.000, 1.000]	1.000	[0.875, 1.000]	1.000	[1.000, 1.000]	1.000	[1.000, 1.000]	1.000	[0.775, 1.000]	1.000	[1.000, 1.000]	0.255	[0.125, 0.461]
		DOR	0.000	[0.000, 1000.000]	0.000	[0.000, 73.200]	0.000	[0.000, 1000.000]	0.000	[0.000, 13.556]	0.000	[0.000, 0.000]	0.000	[0.000, 0.000]	0.000	[0.000, 27.898]	0.000	[0.000, 0.000]	0.000	[0.000, 0.000]	0.000	[0.000, 1000.000]	0.000	[0.000, 0.000]	617.749	[93.333, 1504.667]
		MCC	0.000	[0.000, 0.550]	0.000	[0.000, 0.504]	0.000	[0.000, 0.554]	0.000	[0.000, 0.244]	0.000	[0.000, 0.000]	0.000	[0.000, 0.000]	0.000	[0.000, 0.295]	0.000	[0.000, 0.000]	0.000	[0.000, 0.000]	0.000	[0.000, 0.429]	0.000	[0.000, 0.000]	0.800	[0.654, 0.903]
		PPV	0.000	[0.000, 1.000]	0.000	[0.000, 0.837]	0.000	[0.000, 1.000]	0.000	[0.000, 0.577]	0.000	[0.000, 0.000]	0.000	[0.000, 0.000]	0.000	[0.000, 0.681]	0.000	[0.000, 0.000]	0.000	[0.000, 0.000]	0.000	[0.000, 1.000]	0.000	[0.000, 0.000]	0.900	[0.774, 1.000]
		PPP	0.000	[0.000, 0.035]	0.000	[0.000, 0.042]	0.000	[0.000, 0.050]	0.000	[0.000, 0.022]	0.000	[0.000, 0.000]	0.000	[0.000, 0.000]	0.000	[0.000, 0.020]	0.000	[0.000, 0.000]	0.000	[0.000, 0.000]	0.000	[0.000, 0.023]	0.000	[0.000, 0.000]	0.083	[0.060, 0.104]
	0.01	TPR	0.000	[0.000, 0.000]	0.000	[0.000, 0.000]	0.000	[0.000, 0.000]	0.000	[0.000, 0.000]	0.000	[0.000, 0.000]	0.000	[0.000, 0.000]	0.000	[0.000, 0.000]	0.000	[0.000, 0.000]	0.000	[0.000, 0.000]	0.000	[0.000, 0.000]	0.000	[0.000, 0.000]	0.209	[0.000, 0.650]
		FPR	0.000	[0.000, 0.000]	0.000	[0.000, 0.000]	0.000	[0.000, 0.000]	0.000	[0.000, 0.000]	0.000	[0.000, 0.000]	0.000	[0.000, 0.000]	0.000	[0.000, 0.000]	0.000	[0.000, 0.000]	0.000	[0.000, 0.000]	0.000	[0.000, 0.000]	0.000	[0.000, 0.000]	0.000	[0.000, 0.000]
		LR+	0.000	[0.000, 0.000]	0.000	[0.000, 0.000]	0.000	[0.000, 0.000]	0.000	[0.000, 0.000]	0.000	[0.000, 0.000]	0.000	[0.000, 0.000]	0.000	[0.000, 0.000]	0.000	[0.000, 0.000]	0.000	[0.000, 0.000]	0.000	[0.000, 0.000]	0.000	[0.000, 0.000]	589.000	[0.000, 1000.000]
		LR-	1.000	[1.000, 1.000]	1.000	[1.000, 1.000]	1.000	[1.000, 1.000]	1.000	[1.000, 1.000]	1.000	[1.000, 1.000]	1.000	[1.000, 1.000]	1.000	[1.000, 1.000]	1.000	[1.000, 1.000]	1.000	[1.000, 1.000]	1.000	[1.000, 1.000]	1.000	[1.000, 1.000]	0.791	[0.350, 1.000]
		DOR	0.000	[0.000, 0.000]	0.000	[0.000, 0.000]	0.000	[0.000, 0.000]	0.000	[0.000, 0.000]	0.000	[0.000, 0.000]	0.000	[0.000, 0.000]	0.000	[0.000, 0.000]	0.000	[0.000, 0.000]	0.000	[0.000, 0.000]	0.000	[0.000, 0.000]	0.000	[0.000, 0.000]	774.216	[0.000, 2318.000]
		MCC	0.000	[0.000, 0.000]	0.000	[0.000, 0.000]	0.000	[0.000, 0.000]	0.000	[0.000, 0.000]	0.000	[0.000, 0.000]	0.000	[0.000, 0.000]	0.000	[0.000, 0.000]	0.000	[0.000, 0.000]	0.000	[0.000, 0.000]	0.000	[0.000, 0.000]	0.000	[0.000, 0.000]	0.336	[0.000, 0.805]
		PPV	0.000	[0.000, 0.000]	0.000	[0.000, 0.000]	0.000	[0.000, 0.000]	0.000	[0.000, 0.000]	0.000	[0.000, 0.000]	0.000	[0.000, 0.000]	0.000	[0.000, 0.000]	0.000	[0.000, 0.000]	0.000	[0.000, 0.000]	0.000	[0.000, 0.000]	0.000	[0.000, 0.000]	0.589	[0.000, 1.000]
		PPP	0.000	[0.000, 0.000]	0.000	[0.000, 0.000]	0.000	[0.000, 0.000]	0.000	[0.000, 0.000]	0.000	[0.000, 0.000]	0.000	[0.000, 0.000]	0.000	[0.000, 0.000]	0.000	[0.000, 0.000]	0.000	[0.000, 0.000]	0.000	[0.000, 0.000]	0.000	[0.000, 0.000]	0.002	[0.000, 0.007]
Data Set	size	data prior
NAGLU	163	0.2454
The data for this sheet comes from the NAGLU challenge; see Analyzed Challenges in the supplementary text. The regression type evaluation measures how well a method predicts a varaint's fractional enzyme activity measured by the experiment. The classification type evaluation measures how well does a method separate the 'pathogenic' (positives) and 'benign' (negatives) variants. A variant is label…

## Sheet: PTEN
Evidence	Prior	Measures	FoxChase	FoxChase CI	Evolutionary Action	Evolutionary Action CI	Maryland	Maryland CI	Bologna	Bologna CI	SPARKS	SPARKS CI	Vihinen	Vihinen CI	Pal	Pal CI	PolyPhen-2	PolyPhen-2 CI	Experimental-Max	Experimental-Max CI
		COV	1.000		1.000		1.000		1.000		1.000		1.000		1.000		1.000		1.000
		R-Squared	-0.094	[-0.148, -0.039]	-0.424	[-0.490, -0.366]	-0.844	[-1.005, -0.712]	-0.060	[-0.110, -0.015]	-0.048	[-0.082, -0.012]	-3.857	[-4.067, -3.649]	-0.938	[-1.005, -0.881]	-2.134	[-2.276, -2.007]	0.212*	[0.168, 0.254]
		RMSE	0.339	[0.331, 0.346]	0.387	[0.380, 0.394]	0.440	[0.425, 0.458]	0.334	[0.327, 0.340]	0.332	[0.325, 0.338]	0.714	[0.702, 0.726]	0.451	[0.442, 0.460]	0.574	[0.565, 0.582]	0.288	[0.280, 0.296]
		Pearson's correlation	0.526*	[0.504, 0.548]	0.499*	[0.479, 0.520]	0.470*	[0.447, 0.491]	0.492*	[0.469, 0.513]	0.407*	[0.385, 0.428]	0.245*	[0.219, 0.271]	0.006	[-0.022, 0.033]	0.380*	[0.359, 0.401]	0.748*	[0.736, 0.760]
		Spearman's rank correlation	0.476*	[0.451, 0.499]	0.488*	[0.467, 0.510]	0.478*	[0.457, 0.500]	0.434*	[0.411, 0.457]	0.352*	[0.327, 0.375]	0.237*	[0.211, 0.263]	-0.071	[-0.097, -0.043]	0.414*	[0.390, 0.435]	0.768*	[0.758, 0.779]
		Kendall's Tau	0.331*	[0.314, 0.347]	0.338*	[0.321, 0.354]	0.336*	[0.320, 0.352]	0.297*	[0.281, 0.314]	0.234*	[0.217, 0.253]	0.159*	[0.140, 0.178]	-0.047	[-0.066, -0.029]	0.283*	[0.267, 0.299]	0.575*	[0.565, 0.585]
		AUC	0.817*	[0.802, 0.834]	0.813*	[0.798, 0.827]	0.813*	[0.798, 0.828]	0.810*	[0.794, 0.826]	0.764*	[0.748, 0.782]	0.697*	[0.677, 0.714]	0.444	[0.426, 0.464]	0.727*	[0.712, 0.743]	0.908*	[0.901, 0.916]
		Truncated AUC	0.473*	[0.442, 0.504]	0.455*	[0.425, 0.486]	0.471*	[0.442, 0.503]	0.507*	[0.479, 0.537]	0.425*	[0.397, 0.454]	0.285*	[0.257, 0.313]	0.069	[0.056, 0.083]	0.271*	[0.246, 0.297]	0.628*	[0.601, 0.655]
		log-log AUC	0.591*	[0.577, 0.604]	0.625*	[0.569, 0.678]	0.599*	[0.591, 0.609]	0.644*	[0.630, 0.662]	0.663*	[0.611, 0.712]	0.561*	[0.501, 0.604]	0.342	[0.301, 0.373]	0.545*	[0.537, 0.554]	0.588*	[0.538, 0.643]
Supporting	0.212	TPR	0.660	[0.626, 0.706]	0.646	[0.603, 0.679]	0.642	[0.584, 0.680]	0.619	[0.565, 0.659]	0.538	[0.467, 0.590]	0.570	[0.483, 0.642]	0.000	[0.000, 0.000]	0.000	[0.000, 0.619]	0.808	[0.780, 0.836]
		FPR	0.142	[0.128, 0.168]	0.151	[0.132, 0.164]	0.150	[0.122, 0.168]	0.126	[0.104, 0.147]	0.132	[0.098, 0.154]	0.223	[0.181, 0.263]	0.000	[0.000, 0.000]	0.000	[0.000, 0.298]	0.136	[0.121, 0.151]
		LR+	4.647	[4.063, 5.114]	4.284	[3.951, 4.749]	4.268	[3.922, 4.968]	4.901	[4.369, 5.684]	4.062	[3.678, 4.868]	2.557	[2.345, 2.814]	0.000	[0.000, 0.000]	0.000	[0.000, 2.118]	5.978	[5.433, 6.594]
		LR-	0.396	[0.348, 0.437]	0.417	[0.379, 0.462]	0.422	[0.381, 0.478]	0.436	[0.396, 0.489]	0.533	[0.481, 0.596]	0.553	[0.482, 0.637]	1.000	[1.000, 1.000]	1.000	[0.549, 1.000]	0.222	[0.192, 0.254]
		DOR	11.739	[9.933, 13.809]	10.271	[8.922, 11.992]	10.122	[9.006, 11.953]	11.243	[9.829, 13.316]	7.626	[6.712, 9.102]	4.620	[3.905, 5.378]	0.000	[0.000, 0.000]	0.000	[0.000, 4.038]	27.100	[23.036, 31.755]
		MCC	0.488	[0.457, 0.516]	0.464	[0.437, 0.492]	0.461	[0.437, 0.490]	0.478	[0.451, 0.507]	0.401	[0.373, 0.434]	0.311	[0.273, 0.340]	0.000	[0.000, 0.000]	0.000	[0.000, 0.280]	0.614	[0.592, 0.635]
		PPV	0.556	[0.523, 0.580]	0.536	[0.516, 0.561]	0.535	[0.514, 0.573]	0.569	[0.541, 0.605]	0.523	[0.498, 0.568]	0.408	[0.387, 0.431]	0.000	[0.000, 0.000]	0.000	[0.000, 0.363]	0.617	[0.594, 0.640]
		PPP	0.252	[0.237, 0.279]	0.256	[0.234, 0.270]	0.255	[0.221, 0.275]	0.231	[0.204, 0.254]	0.219	[0.176, 0.243]	0.297	[0.245, 0.343]	0.000	[0.000, 0.000]	0.000	[0.000, 0.368]	0.278	[0.263, 0.295]
	0.1	TPR	0.648	[0.610, 0.690]	0.611	[0.577, 0.660]	0.606	[0.547, 0.655]	0.597	[0.538, 0.636]	0.499	[0.422, 0.553]	0.482	[0.037, 0.546]	0.000	[0.000, 0.000]	0.000	[0.000, 0.000]	0.787	[0.755, 0.816]
		FPR	0.138	[0.124, 0.156]	0.135	[0.124, 0.153]	0.130	[0.108, 0.152]	0.113	[0.094, 0.131]	0.111	[0.087, 0.133]	0.173	[0.011, 0.197]	0.000	[0.000, 0.000]	0.000	[0.000, 0.000]	0.125	[0.111, 0.139]
		LR+	4.705	[4.258, 5.223]	4.517	[4.103, 4.945]	4.650	[4.169, 5.279]	5.259	[4.711, 6.001]	4.488	[3.981, 5.267]	2.792	[2.538, 3.161]	0.000	[0.000, 0.000]	0.000	[0.000, 0.000]	6.343	[5.766, 7.020]
		LR-	0.408	[0.364, 0.450]	0.450	[0.398, 0.487]	0.453	[0.404, 0.509]	0.455	[0.414, 0.512]	0.563	[0.514, 0.634]	0.626	[0.563, 0.972]	1.000	[1.000, 1.000]	1.000	[1.000, 1.000]	0.244	[0.212, 0.278]
		DOR	11.539	[9.923, 13.780]	10.044	[8.727, 11.925]	10.260	[8.884, 11.914]	11.557	[10.033, 13.560]	7.966	[6.913, 9.335]	4.459	[3.534, 5.241]	0.000	[0.000, 0.000]	0.000	[0.000, 0.000]	26.195	[22.243, 30.821]
		MCC	0.391	[0.366, 0.419]	0.369	[0.345, 0.397]	0.373	[0.348, 0.398]	0.394	[0.368, 0.420]	0.326	[0.297, 0.354]	0.230	[0.076, 0.256]	0.000	[0.000, 0.000]	0.000	[0.000, 0.000]	0.506	[0.484, 0.529]
		PPV	0.343	[0.321, 0.367]	0.334	[0.313, 0.355]	0.341	[0.317, 0.370]	0.369	[0.344, 0.400]	0.333	[0.307, 0.369]	0.237	[0.220, 0.260]	0.000	[0.000, 0.000]	0.000	[0.000, 0.000]	0.413	[0.391, 0.438]
		PPP	0.189	[0.175, 0.208]	0.183	[0.171, 0.203]	0.178	[0.153, 0.201]	0.162	[0.140, 0.181]	0.150	[0.122, 0.174]	0.204	[0.014, 0.232]	0.000	[0.000, 0.000]	0.000	[0.000, 0.000]	0.191	[0.177, 0.206]
	0.01	TPR	0.615	[0.389, 0.639]	0.538	[0.494, 0.589]	0.491	[0.451, 0.551]	0.519	[0.412, 0.574]	0.372	[0.138, 0.451]	0.024	[0.000, 0.097]	0.000	[0.000, 0.000]	0.000	[0.000, 0.000]	0.710	[0.672, 0.750]
		FPR	0.126	[0.066, 0.129]	0.112	[0.096, 0.126]	0.088	[0.075, 0.104]	0.085	[0.060, 0.101]	0.067	[0.017, 0.087]	0.004	[0.000, 0.026]	0.000	[0.000, 0.000]	0.000	[0.000, 0.000]	0.096	[0.084, 0.108]
		LR+	4.883	[4.752, 6.304]	4.819	[4.402, 5.459]	5.610	[4.942, 6.386]	6.130	[5.448, 7.176]	5.535	[4.982, 7.667]	6.070	[0.000, 12.852]	0.000	[0.000, 0.000]	0.000	[0.000, 0.000]	7.433	[6.676, 8.233]
		LR-	0.440	[0.411, 0.656]	0.520	[0.466, 0.565]	0.557	[0.498, 0.599]	0.525	[0.470, 0.624]	0.674	[0.597, 0.877]	0.980	[0.926, 1.000]	1.000	[1.000, 1.000]	1.000	[1.000, 1.000]	0.320	[0.278, 0.360]
		DOR	11.090	[8.124, 12.854]	9.265	[8.114, 11.096]	10.063	[8.562, 11.898]	11.673	[10.137, 13.994]	8.215	[7.356, 10.358]	6.195	[0.000, 13.097]	0.000	[0.000, 0.000]	0.000	[0.000, 0.000]	23.582	[20.092, 27.808]
		MCC	0.144	[0.120, 0.156]	0.133	[0.122, 0.146]	0.139	[0.126, 0.153]	0.152	[0.139, 0.167]	0.119	[0.087, 0.137]	0.031	[0.000, 0.052]	0.000	[0.000, 0.000]	0.000	[0.000, 0.000]	0.202	[0.191, 0.216]
		PPV	0.047	[0.046, 0.060]	0.046	[0.043, 0.052]	0.054	[0.048, 0.061]	0.058	[0.052, 0.068]	0.053	[0.048, 0.072]	0.058	[0.000, 0.115]	0.000	[0.000, 0.000]	0.000	[0.000, 0.000]	0.070	[0.063, 0.077]
		PPP	0.131	[0.069, 0.134]	0.116	[0.100, 0.130]	0.092	[0.079, 0.108]	0.089	[0.063, 0.105]	0.070	[0.019, 0.090]	0.004	[0.000, 0.026]	0.000	[0.000, 0.000]	0.000	[0.000, 0.000]	0.102	[0.090, 0.115]
Moderate	0.212	TPR	0.593	[0.381, 0.625]	0.534	[0.453, 0.581]	0.482	[0.449, 0.539]	0.514	[0.395, 0.567]	0.348	[0.120, 0.435]	0.016	[0.000, 0.061]	0.000	[0.000, 0.000]	0.000	[0.000, 0.000]	0.696	[0.661, 0.740]
		FPR	0.121	[0.064, 0.123]	0.109	[0.088, 0.122]	0.085	[0.074, 0.099]	0.083	[0.055, 0.097]	0.060	[0.014, 0.080]	0.003	[0.000, 0.013]	0.000	[0.000, 0.000]	0.000	[0.000, 0.000]	0.092	[0.081, 0.105]
		LR+	4.884	[4.866, 6.454]	4.877	[4.468, 5.551]	5.643	[5.032, 6.488]	6.199	[5.599, 7.490]	5.763	[5.163, 8.537]	5.565	[0.000, 13.602]	0.000	[0.000, 0.000]	0.000	[0.000, 0.000]	7.501	[6.746, 8.379]
		LR-	0.464	[0.427, 0.665]	0.523	[0.475, 0.602]	0.566	[0.510, 0.602]	0.530	[0.476, 0.640]	0.694	[0.611, 0.895]	0.987	[0.950, 1.000]	1.000	[1.000, 1.000]	1.000	[1.000, 1.000]	0.334	[0.288, 0.371]
		DOR	10.533	[8.001, 12.486]	9.320	[7.988, 11.043]	9.963	[8.548, 11.983]	11.697	[10.132, 14.076]	8.301	[7.376, 10.659]	5.639	[0.000, 13.790]	0.000	[0.000, 0.000]	0.000	[0.000, 0.000]	23.097	[19.712, 27.329]
		MCC	0.464	[0.372, 0.494]	0.434	[0.395, 0.467]	0.432	[0.402, 0.466]	0.465	[0.411, 0.500]	0.360	[0.221, 0.412]	0.071	[0.000, 0.141]	0.000	[0.000, 0.000]	0.000	[0.000, 0.000]	0.593	[0.574, 0.626]
		PPV	0.568	[0.567, 0.635]	0.568	[0.546, 0.599]	0.603	[0.576, 0.636]	0.626	[0.601, 0.669]	0.608	[0.582, 0.697]	0.600	[0.000, 0.786]	0.000	[0.000, 0.000]	0.000	[0.000, 0.000]	0.664	[0.645, 0.693]
		PPP	0.221	[0.133, 0.228]	0.200	[0.167, 0.217]	0.170	[0.157, 0.190]	0.174	[0.127, 0.195]	0.121	[0.038, 0.156]	0.006	[0.000, 0.023]	0.000	[0.000, 0.000]	0.000	[0.000, 0.000]	0.220	[0.207, 0.238]
	0.1	TPR	0.394	[0.318, 0.456]	0.324	[0.184, 0.465]	0.473	[0.442, 0.502]	0.374	[0.234, 0.475]	0.141	[0.045, 0.345]	0.000	[0.000, 0.017]	0.000	[0.000, 0.000]	0.000	[0.000, 0.000]	0.577	[0.000, 0.684]
		FPR	0.066	[0.051, 0.078]	0.059	[0.029, 0.084]	0.080	[0.071, 0.088]	0.046	[0.020, 0.066]	0.017	[0.004, 0.049]	0.000	[0.000, 0.003]	0.000	[0.000, 0.000]	0.000	[0.000, 0.000]	0.069	[0.000, 0.086]
		LR+	5.936	[5.319, 7.044]	5.497	[5.206, 6.975]	5.906	[5.259, 6.739]	8.081	[6.890, 11.779]	8.367	[6.517, 12.546]	0.000	[0.000, 21.331]	0.000	[0.000, 0.000]	0.000	[0.000, 0.000]	7.771	[0.000, 9.440]
		LR-	0.649	[0.589, 0.722]	0.719	[0.583, 0.843]	0.573	[0.542, 0.607]	0.656	[0.561, 0.783]	0.874	[0.689, 0.960]	1.000	[0.985, 1.000]	1.000	[1.000, 1.000]	1.000	[1.000, 1.000]	0.450	[0.344, 1.000]
		DOR	9.146	[7.580, 11.210]	7.648	[6.434, 10.181]	10.303	[8.757, 12.142]	12.314	[10.713, 15.882]	9.577	[7.804, 13.782]	0.000	[0.000, 21.561]	0.000	[0.000, 0.000]	0.000	[0.000, 0.000]	19.717	[0.000, 25.456]
		MCC	0.329	[0.284, 0.367]	0.284	[0.212, 0.359]	0.363	[0.333, 0.392]	0.364	[0.307, 0.402]	0.221	[0.131, 0.334]	0.000	[0.000, 0.085]	0.000	[0.000, 0.000]	0.000	[0.000, 0.000]	0.452	[0.000, 0.525]
		PPV	0.397	[0.371, 0.439]	0.379	[0.366, 0.437]	0.396	[0.369, 0.428]	0.473	[0.434, 0.567]	0.482	[0.420, 0.582]	0.000	[0.000, 0.703]	0.000	[0.000, 0.000]	0.000	[0.000, 0.000]	0.446	[0.000, 0.512]
		PPP	0.099	[0.079, 0.115]	0.085	[0.046, 0.121]	0.119	[0.111, 0.127]	0.079	[0.042, 0.107]	0.029	[0.008, 0.079]	0.000	[0.000, 0.004]	0.000	[0.000, 0.000]	0.000	[0.000, 0.000]	0.120	[0.000, 0.144]
	0.01	TPR	0.000	[0.000, 0.000]	0.000	[0.000, 0.000]	0.000	[0.000, 0.000]	0.218	[0.148, 0.260]	0.024	[0.000, 0.061]	0.000	[0.000, 0.000]	0.000	[0.000, 0.000]	0.000	[0.000, 0.000]	0.007	[0.000, 0.023]
		FPR	0.000	[0.000, 0.000]	0.000	[0.000, 0.000]	0.000	[0.000, 0.000]	0.016	[0.010, 0.019]	0.001	[0.000, 0.004]	0.000	[0.000, 0.000]	0.000	[0.000, 0.000]	0.000	[0.000, 0.000]	0.001	[0.000, 0.003]
		LR+	0.000	[0.000, 0.000]	0.000	[0.000, 0.000]	0.000	[0.000, 0.000]	13.520	[9.980, 17.169]	33.387	[0.000, 1000.000]	0.000	[0.000, 0.000]	0.000	[0.000, 0.000]	0.000	[0.000, 0.000]	4.817	[0.000, 10.894]
		LR-	1.000	[1.000, 1.000]	1.000	[1.000, 1.000]	1.000	[1.000, 1.000]	0.794	[0.753, 0.863]	0.977	[0.942, 1.000]	1.000	[1.000, 1.000]	1.000	[1.000, 1.000]	1.000	[1.000, 1.000]	0.993	[0.979, 1.000]
		DOR	0.000	[0.000, 0.000]	0.000	[0.000, 0.000]	0.000	[0.000, 0.000]	17.018	[12.038, 22.087]	34.183	[0.000, 1000.000]	0.000	[0.000, 0.000]	0.000	[0.000, 0.000]	0.000	[0.000, 0.000]	4.930	[0.000, 11.416]
		MCC	0.000	[0.000, 0.000]	0.000	[0.000, 0.000]	0.000	[0.000, 0.000]	0.151	[0.110, 0.178]	0.075	[0.000, 0.133]	0.000	[0.000, 0.000]	0.000	[0.000, 0.000]	0.000	[0.000, 0.000]	0.006	[0.000, 0.050]
		PPV	0.000	[0.000, 0.000]	0.000	[0.000, 0.000]	0.000	[0.000, 0.000]	0.120	[0.092, 0.148]	0.252	[0.000, 1.000]	0.000	[0.000, 0.000]	0.000	[0.000, 0.000]	0.000	[0.000, 0.000]	0.011	[0.000, 0.099]
		PPP	0.000	[0.000, 0.000]	0.000	[0.000, 0.000]	0.000	[0.000, 0.000]	0.018	[0.011, 0.021]	0.001	[0.000, 0.004]	0.000	[0.000, 0.000]	0.000	[0.000, 0.000]	0.000	[0.000, 0.000]	0.001	[0.000, 0.003]
Strong	0.212	TPR	0.000	[0.000, 0.000]	0.000	[0.000, 0.000]	0.000	[0.000, 0.000]	0.209	[0.000, 0.250]	0.013	[0.000, 0.057]	0.000	[0.000, 0.000]	0.000	[0.000, 0.000]	0.000	[0.000, 0.000]	0.004	[0.000, 0.000]
		FPR	0.000	[0.000, 0.000]	0.000	[0.000, 0.000]	0.000	[0.000, 0.000]	0.014	[0.000, 0.017]	0.000	[0.000, 0.003]	0.000	[0.000, 0.000]	0.000	[0.000, 0.000]	0.000	[0.000, 0.000]	0.000	[0.000, 0.000]
		LR+	0.000	[0.000, 0.000]	0.000	[0.000, 0.000]	0.000	[0.000, 0.000]	14.561	[0.000, 18.382]	37.097	[0.000, 1000.000]	0.000	[0.000, 0.000]	0.000	[0.000, 0.000]	0.000	[0.000, 0.000]	2.489	[0.000, 0.000]
		LR-	1.000	[1.000, 1.000]	1.000	[1.000, 1.000]	1.000	[1.000, 1.000]	0.802	[0.763, 1.000]	0.987	[0.945, 1.000]	1.000	[1.000, 1.000]	1.000	[1.000, 1.000]	1.000	[1.000, 1.000]	0.997	[1.000, 1.000]
		DOR	0.000	[0.000, 0.000]	0.000	[0.000, 0.000]	0.000	[0.000, 0.000]	18.145	[0.000, 23.209]	37.584	[0.000, 1000.000]	0.000	[0.000, 0.000]	0.000	[0.000, 0.000]	0.000	[0.000, 0.000]	2.543	[0.000, 0.000]
		MCC	0.000	[0.000, 0.000]	0.000	[0.000, 0.000]	0.000	[0.000, 0.000]	0.347	[0.000, 0.387]	0.095	[0.000, 0.190]	0.000	[0.000, 0.000]	0.000	[0.000, 0.000]	0.000	[0.000, 0.000]	0.008	[0.000, 0.000]
		PPV	0.000	[0.000, 0.000]	0.000	[0.000, 0.000]	0.000	[0.000, 0.000]	0.797	[0.000, 0.832]	0.909	[0.000, 1.000]	0.000	[0.000, 0.000]	0.000	[0.000, 0.000]	0.000	[0.000, 0.000]	0.033	[0.000, 0.000]
		PPP	0.000	[0.000, 0.000]	0.000	[0.000, 0.000]	0.000	[0.000, 0.000]	0.056	[0.000, 0.066]	0.003	[0.000, 0.014]	0.000	[0.000, 0.000]	0.000	[0.000, 0.000]	0.000	[0.000, 0.000]	0.001	[0.000, 0.000]
	0.1	TPR	0.000	[0.000, 0.000]	0.000	[0.000, 0.000]	0.000	[0.000, 0.000]	0.000	[0.000, 0.000]	0.000	[0.000, 0.032]	0.000	[0.000, 0.000]	0.000	[0.000, 0.000]	0.000	[0.000, 0.000]	0.000	[0.000, 0.000]
		FPR	0.000	[0.000, 0.000]	0.000	[0.000, 0.000]	0.000	[0.000, 0.000]	0.000	[0.000, 0.000]	0.000	[0.000, 0.001]	0.000	[0.000, 0.000]	0.000	[0.000, 0.000]	0.000	[0.000, 0.000]	0.000	[0.000, 0.000]
		LR+	0.000	[0.000, 0.000]	0.000	[0.000, 0.000]	0.000	[0.000, 0.000]	0.000	[0.000, 0.000]	0.000	[0.000, 1000.000]	0.000	[0.000, 0.000]	0.000	[0.000, 0.000]	0.000	[0.000, 0.000]	0.027	[0.000, 0.000]
		LR-	1.000	[1.000, 1.000]	1.000	[1.000, 1.000]	1.000	[1.000, 1.000]	1.000	[1.000, 1.000]	1.000	[0.968, 1.000]	1.000	[1.000, 1.000]	1.000	[1.000, 1.000]	1.000	[1.000, 1.000]	1.000	[1.000, 1.000]
		DOR	0.000	[0.000, 0.000]	0.000	[0.000, 0.000]	0.000	[0.000, 0.000]	0.000	[0.000, 0.000]	0.000	[0.000, 1000.000]	0.000	[0.000, 0.000]	0.000	[0.000, 0.000]	0.000	[0.000, 0.000]	0.028	[0.000, 0.000]
		MCC	0.000	[0.000, 0.000]	0.000	[0.000, 0.000]	0.000	[0.000, 0.000]	0.000	[0.000, 0.000]	0.000	[0.000, 0.155]	0.000	[0.000, 0.000]	0.000	[0.000, 0.000]	0.000	[0.000, 0.000]	0.000	[0.000, 0.000]
		PPV	0.000	[0.000, 0.000]	0.000	[0.000, 0.000]	0.000	[0.000, 0.000]	0.000	[0.000, 0.000]	0.000	[0.000, 1.000]	0.000	[0.000, 0.000]	0.000	[0.000, 0.000]	0.000	[0.000, 0.000]	0.001	[0.000, 0.000]
		PPP	0.000	[0.000, 0.000]	0.000	[0.000, 0.000]	0.000	[0.000, 0.000]	0.000	[0.000, 0.000]	0.000	[0.000, 0.004]	0.000	[0.000, 0.000]	0.000	[0.000, 0.000]	0.000	[0.000, 0.000]	0.000	[0.000, 0.000]
	0.01	TPR	0.000	[0.000, 0.000]	0.000	[0.000, 0.000]	0.000	[0.000, 0.000]	0.000	[0.000, 0.000]	0.000	[0.000, 0.000]	0.000	[0.000, 0.000]	0.000	[0.000, 0.000]	0.000	[0.000, 0.000]	0.000	[0.000, 0.000]
		FPR	0.000	[0.000, 0.000]	0.000	[0.000, 0.000]	0.000	[0.000, 0.000]	0.000	[0.000, 0.000]	0.000	[0.000, 0.000]	0.000	[0.000, 0.000]	0.000	[0.000, 0.000]	0.000	[0.000, 0.000]	0.000	[0.000, 0.000]
		LR+	0.000	[0.000, 0.000]	0.000	[0.000, 0.000]	0.000	[0.000, 0.000]	0.000	[0.000, 0.000]	0.000	[0.000, 0.000]	0.000	[0.000, 0.000]	0.000	[0.000, 0.000]	0.000	[0.000, 0.000]	0.000	[0.000, 0.000]
		LR-	1.000	[1.000, 1.000]	1.000	[1.000, 1.000]	1.000	[1.000, 1.000]	1.000	[1.000, 1.000]	1.000	[1.000, 1.000]	1.000	[1.000, 1.000]	1.000	[1.000, 1.000]	1.000	[1.000, 1.000]	1.000	[1.000, 1.000]
		DOR	0.000	[0.000, 0.000]	0.000	[0.000, 0.000]	0.000	[0.000, 0.000]	0.000	[0.000, 0.000]	0.000	[0.000, 0.000]	0.000	[0.000, 0.000]	0.000	[0.000, 0.000]	0.000	[0.000, 0.000]	0.000	[0.000, 0.000]
		MCC	0.000	[0.000, 0.000]	0.000	[0.000, 0.000]	0.000	[0.000, 0.000]	0.000	[0.000, 0.000]	0.000	[0.000, 0.000]	0.000	[0.000, 0.000]	0.000	[0.000, 0.000]	0.000	[0.000, 0.000]	0.000	[0.000, 0.000]
		PPV	0.000	[0.000, 0.000]	0.000	[0.000, 0.000]	0.000	[0.000, 0.000]	0.000	[0.000, 0.000]	0.000	[0.000, 0.000]	0.000	[0.000, 0.000]	0.000	[0.000, 0.000]	0.000	[0.000, 0.000]	0.000	[0.000, 0.000]
		PPP	0.000	[0.000, 0.000]	0.000	[0.000, 0.000]	0.000	[0.000, 0.000]	0.000	[0.000, 0.000]	0.000	[0.000, 0.000]	0.000	[0.000, 0.000]	0.000	[0.000, 0.000]	0.000	[0.000, 0.000]	0.000	[0.000, 0.000]
Data Set	size regression	size classification	data prior
PTEN	3716	3537	0.21233
The data for this sheet comes from the PTEN challenge; see Analyzed Challenges in the supplementary text. The regression type evaluation measures how well a method predicts a varaint's relative protein abundance measured by the experiment. The classification type evaluation measures how well does a method separate the 'destabilizing' (positives) and 'wildtype stabilizing' (negatives) variants. A …

## Sheet: TPMT
Evidence	Prior	Measures	Evolutionary Action	Evolutionary Action CI	FoxChase	FoxChase CI	Maryland	Maryland CI	Bologna	Bologna CI	SPARKS	SPARKS CI	Vihinen	Vihinen CI	Pal	Pal CI	PolyPhen-2	PolyPhen-2 CI	Experimental-Max	Experimental-Max CI
		COV	1.000		1.000		1.000		1.000		1.000		1.000		1.000		1.000		1.000
		R-Squared	-0.938	[-1.044, -0.845]	-0.434	[-0.522, -0.359]	-0.668	[-0.770, -0.574]	-0.479	[-0.554, -0.410]	0.015	[-0.022, 0.048]	-3.651	[-3.929, -3.408]	-0.498	[-0.547, -0.454]	-3.386	[-3.616, -3.177]	0.442*	[0.397, 0.485]
		RMSE	0.433	[0.426, 0.439]	0.372	[0.364, 0.381]	0.401	[0.392, 0.411]	0.378	[0.370, 0.386]	0.309	[0.301, 0.316]	0.670	[0.660, 0.681]	0.381	[0.371, 0.390]	0.651	[0.642, 0.660]	0.232	[0.223, 0.241]
		Pearson's correlation	0.465*	[0.444, 0.485]	0.448*	[0.426, 0.472]	0.415*	[0.389, 0.440]	0.385*	[0.360, 0.411]	0.343*	[0.316, 0.369]	0.231*	[0.207, 0.257]	-0.042	[-0.077, -0.003]	0.325*	[0.300, 0.347]	0.801*	[0.788, 0.814]
		Spearman's rank correlation	0.467*	[0.441, 0.488]	0.403*	[0.378, 0.429]	0.413*	[0.389, 0.436]	0.357*	[0.329, 0.383]	0.308*	[0.282, 0.333]	0.230*	[0.205, 0.257]	-0.001	[-0.031, 0.028]	0.396*	[0.371, 0.420]	0.800*	[0.789, 0.811]
		Kendall's Tau	0.321*	[0.305, 0.339]	0.275*	[0.258, 0.292]	0.281*	[0.264, 0.296]	0.245*	[0.225, 0.263]	0.208*	[0.191, 0.226]	0.155*	[0.137, 0.174]	-0.000	[-0.018, 0.019]	0.272*	[0.255, 0.289]	0.629*	[0.619, 0.640]
		AUC	0.779*	[0.758, 0.802]	0.781*	[0.757, 0.802]	0.785*	[0.763, 0.806]	0.742*	[0.718, 0.766]	0.703*	[0.676, 0.729]	0.692*	[0.668, 0.717]	0.536*	[0.510, 0.563]	0.704*	[0.683, 0.727]	0.944*	[0.933, 0.953]
		Truncated AUC	0.402*	[0.366, 0.441]	0.425*	[0.386, 0.462]	0.412*	[0.375, 0.447]	0.399*	[0.364, 0.436]	0.336*	[0.300, 0.375]	0.227*	[0.197, 0.257]	0.085	[0.066, 0.107]	0.229*	[0.200, 0.260]	0.794*	[0.767, 0.818]
		log-log AUC	0.546*	[0.490, 0.606]	0.574*	[0.561, 0.587]	0.573*	[0.558, 0.586]	0.576*	[0.560, 0.591]	0.525*	[0.474, 0.593]	0.435*	[0.372, 0.487]	0.334	[0.294, 0.401]	0.521*	[0.509, 0.532]	0.646*	[0.586, 0.710]
Supporting	0.117	TPR	0.559	[0.471, 0.641]	0.533	[0.456, 0.609]	0.507	[0.425, 0.559]	0.449	[0.346, 0.522]	0.467	[0.086, 0.546]	0.000	[0.000, 0.021]	0.000	[0.000, 0.000]	0.000	[0.000, 0.000]	0.850	[0.821, 0.879]
		FPR	0.158	[0.117, 0.182]	0.123	[0.093, 0.145]	0.115	[0.086, 0.135]	0.100	[0.065, 0.124]	0.145	[0.018, 0.166]	0.000	[0.000, 0.008]	0.000	[0.000, 0.000]	0.000	[0.000, 0.000]	0.072	[0.062, 0.081]
		LR+	3.549	[3.222, 4.113]	4.338	[3.894, 5.258]	4.400	[3.862, 5.358]	4.500	[3.951, 5.648]	3.222	[3.074, 5.011]	0.000	[0.000, 2.385]	0.000	[0.000, 0.000]	0.000	[0.000, 0.000]	11.957	[10.469, 13.614]
		LR-	0.523	[0.436, 0.602]	0.532	[0.459, 0.603]	0.558	[0.501, 0.633]	0.613	[0.537, 0.700]	0.623	[0.544, 0.932]	1.000	[0.987, 1.000]	1.000	[1.000, 1.000]	1.000	[1.000, 1.000]	0.162	[0.131, 0.192]
		DOR	6.786	[5.743, 8.715]	8.148	[6.976, 10.316]	7.891	[6.601, 9.802]	7.346	[6.328, 9.320]	5.168	[4.173, 6.491]	0.000	[0.000, 2.909]	0.000	[0.000, 0.000]	0.000	[0.000, 0.000]	74.810	[59.128, 93.258]
		MCC	0.320	[0.286, 0.363]	0.351	[0.319, 0.393]	0.343	[0.307, 0.381]	0.323	[0.290, 0.367]	0.268	[0.136, 0.306]	0.000	[0.000, 0.042]	0.000	[0.000, 0.000]	0.000	[0.000, 0.000]	0.679	[0.653, 0.704]
		PPV	0.321	[0.300, 0.354]	0.366	[0.341, 0.412]	0.369	[0.339, 0.416]	0.374	[0.345, 0.429]	0.300	[0.290, 0.400]	0.000	[0.000, 0.241]	0.000	[0.000, 0.000]	0.000	[0.000, 0.000]	0.613	[0.582, 0.644]
		PPP	0.205	[0.159, 0.235]	0.171	[0.138, 0.201]	0.161	[0.128, 0.182]	0.141	[0.099, 0.169]	0.183	[0.027, 0.209]	0.000	[0.000, 0.010]	0.000	[0.000, 0.000]	0.000	[0.000, 0.000]	0.163	[0.153, 0.173]
	0.1	TPR	0.559	[0.441, 0.631]	0.533	[0.449, 0.590]	0.504	[0.422, 0.555]	0.449	[0.343, 0.520]	0.467	[0.084, 0.538]	0.000	[0.000, 0.015]	0.000	[0.000, 0.000]	0.000	[0.000, 0.000]	0.848	[0.819, 0.876]
		FPR	0.157	[0.109, 0.177]	0.123	[0.091, 0.139]	0.114	[0.085, 0.133]	0.100	[0.063, 0.122]	0.145	[0.017, 0.161]	0.000	[0.000, 0.005]	0.000	[0.000, 0.000]	0.000	[0.000, 0.000]	0.071	[0.061, 0.080]
		LR+	3.557	[3.251, 4.206]	4.338	[3.932, 5.302]	4.404	[3.901, 5.443]	4.500	[3.993, 5.755]	3.229	[3.129, 5.103]	0.000	[0.000, 2.388]	0.000	[0.000, 0.000]	0.000	[0.000, 0.000]	12.098	[10.618, 13.796]
		LR-	0.523	[0.446, 0.627]	0.532	[0.470, 0.612]	0.560	[0.507, 0.637]	0.613	[0.539, 0.702]	0.623	[0.552, 0.933]	1.000	[0.989, 1.000]	1.000	[1.000, 1.000]	1.000	[1.000, 1.000]	0.164	[0.134, 0.194]
		DOR	6.804	[5.723, 8.718]	8.148	[6.968, 10.319]	7.863	[6.654, 9.993]	7.346	[6.411, 9.358]	5.183	[4.193, 6.498]	0.000	[0.000, 2.448]	0.000	[0.000, 0.000]	0.000	[0.000, 0.000]	74.824	[59.048, 93.641]
		MCC	0.303	[0.270, 0.343]	0.332	[0.302, 0.372]	0.324	[0.290, 0.364]	0.307	[0.274, 0.350]	0.254	[0.127, 0.287]	0.000	[0.000, 0.039]	0.000	[0.000, 0.000]	0.000	[0.000, 0.000]	0.656	[0.630, 0.682]
		PPV	0.283	[0.265, 0.318]	0.325	[0.304, 0.371]	0.329	[0.302, 0.377]	0.333	[0.307, 0.390]	0.264	[0.258, 0.362]	0.000	[0.000, 0.210]	0.000	[0.000, 0.000]	0.000	[0.000, 0.000]	0.573	[0.541, 0.605]
		PPP	0.197	[0.142, 0.221]	0.164	[0.129, 0.184]	0.153	[0.121, 0.173]	0.135	[0.092, 0.159]	0.177	[0.024, 0.198]	0.000	[0.000, 0.006]	0.000	[0.000, 0.000]	0.000	[0.000, 0.000]	0.148	[0.139, 0.158]
	0.01	TPR	0.359	[0.252, 0.454]	0.464	[0.364, 0.520]	0.427	[0.330, 0.480]	0.348	[0.301, 0.427]	0.187	[0.036, 0.260]	0.000	[0.000, 0.000]	0.000	[0.000, 0.000]	0.000	[0.000, 0.000]	0.818	[0.786, 0.850]
		FPR	0.081	[0.046, 0.101]	0.094	[0.068, 0.104]	0.084	[0.062, 0.094]	0.061	[0.049, 0.082]	0.044	[0.006, 0.054]	0.000	[0.000, 0.000]	0.000	[0.000, 0.000]	0.000	[0.000, 0.000]	0.059	[0.051, 0.067]
		LR+	4.445	[4.109, 5.952]	4.937	[4.519, 5.960]	5.117	[4.521, 5.981]	5.736	[4.850, 6.857]	4.304	[3.966, 7.692]	0.000	[0.000, 0.000]	0.000	[0.000, 0.000]	0.000	[0.000, 0.000]	14.054	[12.361, 15.913]
		LR-	0.697	[0.608, 0.788]	0.591	[0.531, 0.688]	0.625	[0.570, 0.712]	0.694	[0.621, 0.740]	0.850	[0.781, 0.971]	1.000	[1.000, 1.000]	1.000	[1.000, 1.000]	1.000	[1.000, 1.000]	0.194	[0.161, 0.227]
		DOR	6.373	[5.668, 8.397]	8.350	[6.867, 10.405]	8.190	[6.723, 10.084]	8.266	[6.763, 10.370]	5.066	[4.219, 8.304]	0.000	[0.000, 0.000]	0.000	[0.000, 0.000]	0.000	[0.000, 0.000]	73.436	[58.168, 91.791]
		MCC	0.100	[0.087, 0.121]	0.124	[0.106, 0.142]	0.121	[0.103, 0.139]	0.117	[0.101, 0.137]	0.069	[0.031, 0.091]	0.000	[0.000, 0.000]	0.000	[0.000, 0.000]	0.000	[0.000, 0.000]	0.304	[0.285, 0.325]
		PPV	0.043	[0.040, 0.057]	0.047	[0.044, 0.057]	0.049	[0.044, 0.057]	0.055	[0.047, 0.065]	0.042	[0.039, 0.072]	0.000	[0.000, 0.000]	0.000	[0.000, 0.000]	0.000	[0.000, 0.000]	0.124	[0.111, 0.138]
		PPP	0.084	[0.048, 0.104]	0.098	[0.071, 0.107]	0.087	[0.065, 0.098]	0.064	[0.052, 0.086]	0.045	[0.006, 0.056]	0.000	[0.000, 0.000]	0.000	[0.000, 0.000]	0.000	[0.000, 0.000]	0.066	[0.059, 0.074]
Moderate	0.117	TPR	0.253	[0.175, 0.325]	0.393	[0.327, 0.459]	0.330	[0.272, 0.435]	0.322	[0.268, 0.383]	0.069	[0.000, 0.148]	0.000	[0.000, 0.000]	0.000	[0.000, 0.000]	0.000	[0.000, 0.000]	0.791	[0.757, 0.826]
		FPR	0.042	[0.031, 0.053]	0.074	[0.057, 0.084]	0.060	[0.049, 0.080]	0.051	[0.042, 0.064]	0.012	[0.000, 0.025]	0.000	[0.000, 0.000]	0.000	[0.000, 0.000]	0.000	[0.000, 0.000]	0.052	[0.045, 0.059]
		LR+	6.014	[4.921, 7.288]	5.283	[4.746, 6.443]	5.495	[4.690, 6.488]	6.281	[5.300, 7.463]	5.748	[0.000, 9.509]	0.000	[0.000, 0.000]	0.000	[0.000, 0.000]	0.000	[0.000, 0.000]	15.307	[13.422, 17.469]
		LR-	0.780	[0.711, 0.855]	0.656	[0.588, 0.719]	0.713	[0.609, 0.769]	0.715	[0.657, 0.767]	0.943	[0.873, 1.000]	1.000	[1.000, 1.000]	1.000	[1.000, 1.000]	1.000	[1.000, 1.000]	0.220	[0.185, 0.256]
		DOR	7.714	[5.898, 9.890]	8.058	[6.819, 10.333]	7.707	[6.188, 9.884]	8.789	[7.148, 10.995]	6.098	[0.000, 10.070]	0.000	[0.000, 0.000]	0.000	[0.000, 0.000]	0.000	[0.000, 0.000]	70.333	[55.797, 87.593]
		MCC	0.272	[0.208, 0.326]	0.326	[0.286, 0.373]	0.301	[0.256, 0.362]	0.316	[0.273, 0.362]	0.135	[0.000, 0.212]	0.000	[0.000, 0.000]	0.000	[0.000, 0.000]	0.000	[0.000, 0.000]	0.688	[0.661, 0.715]
		PPV	0.444	[0.396, 0.492]	0.413	[0.387, 0.462]	0.422	[0.384, 0.463]	0.455	[0.413, 0.498]	0.433	[0.000, 0.558]	0.000	[0.000, 0.000]	0.000	[0.000, 0.000]	0.000	[0.000, 0.000]	0.670	[0.641, 0.699]
		PPP	0.067	[0.049, 0.084]	0.112	[0.090, 0.127]	0.092	[0.077, 0.120]	0.083	[0.070, 0.099]	0.019	[0.000, 0.039]	0.000	[0.000, 0.000]	0.000	[0.000, 0.000]	0.000	[0.000, 0.000]	0.139	[0.131, 0.147]
	0.1	TPR	0.230	[0.137, 0.303]	0.383	[0.317, 0.439]	0.317	[0.264, 0.425]	0.322	[0.261, 0.375]	0.058	[0.000, 0.125]	0.000	[0.000, 0.000]	0.000	[0.000, 0.000]	0.000	[0.000, 0.000]	0.786	[0.749, 0.818]
		FPR	0.039	[0.026, 0.047]	0.071	[0.055, 0.081]	0.058	[0.048, 0.076]	0.051	[0.041, 0.061]	0.009	[0.000, 0.018]	0.000	[0.000, 0.000]	0.000	[0.000, 0.000]	0.000	[0.000, 0.000]	0.051	[0.044, 0.058]
		LR+	5.945	[4.931, 7.370]	5.369	[4.789, 6.508]	5.434	[4.716, 6.571]	6.281	[5.373, 7.578]	6.615	[0.000, 10.071]	0.000	[0.000, 0.000]	0.000	[0.000, 0.000]	0.000	[0.000, 0.000]	15.612	[13.638, 17.914]
		LR-	0.801	[0.730, 0.882]	0.665	[0.607, 0.727]	0.726	[0.621, 0.778]	0.715	[0.661, 0.772]	0.950	[0.892, 1.000]	1.000	[1.000, 1.000]	1.000	[1.000, 1.000]	1.000	[1.000, 1.000]	0.226	[0.192, 0.262]
		DOR	7.419	[5.775, 9.820]	8.077	[6.747, 10.322]	7.488	[6.147, 9.884]	8.789	[7.144, 11.066]	6.961	[0.000, 10.703]	0.000	[0.000, 0.000]	0.000	[0.000, 0.000]	0.000	[0.000, 0.000]	69.901	[55.325, 87.026]
		MCC	0.246	[0.176, 0.307]	0.308	[0.270, 0.354]	0.279	[0.239, 0.342]	0.302	[0.259, 0.346]	0.127	[0.000, 0.194]	0.000	[0.000, 0.000]	0.000	[0.000, 0.000]	0.000	[0.000, 0.000]	0.669	[0.640, 0.696]
		PPV	0.398	[0.354, 0.450]	0.374	[0.347, 0.420]	0.376	[0.344, 0.422]	0.411	[0.374, 0.457]	0.424	[0.000, 0.528]	0.000	[0.000, 0.000]	0.000	[0.000, 0.000]	0.000	[0.000, 0.000]	0.633	[0.602, 0.666]
		PPP	0.058	[0.037, 0.071]	0.102	[0.083, 0.115]	0.084	[0.071, 0.110]	0.078	[0.065, 0.091]	0.014	[0.000, 0.029]	0.000	[0.000, 0.000]	0.000	[0.000, 0.000]	0.000	[0.000, 0.000]	0.124	[0.116, 0.132]
	0.01	TPR	0.000	[0.000, 0.000]	0.000	[0.000, 0.000]	0.000	[0.000, 0.000]	0.000	[0.000, 0.000]	0.000	[0.000, 0.000]	0.000	[0.000, 0.000]	0.000	[0.000, 0.000]	0.000	[0.000, 0.000]	0.590	[0.000, 0.711]
		FPR	0.000	[0.000, 0.000]	0.000	[0.000, 0.000]	0.000	[0.000, 0.000]	0.000	[0.000, 0.000]	0.000	[0.000, 0.000]	0.000	[0.000, 0.000]	0.000	[0.000, 0.000]	0.000	[0.000, 0.000]	0.029	[0.000, 0.038]
		LR+	0.000	[0.000, 0.000]	0.000	[0.000, 0.000]	0.000	[0.000, 0.000]	0.000	[0.000, 0.000]	0.000	[0.000, 0.000]	0.000	[0.000, 0.000]	0.000	[0.000, 0.000]	0.000	[0.000, 0.000]	20.877	[0.000, 24.075]
		LR-	1.000	[1.000, 1.000]	1.000	[1.000, 1.000]	1.000	[1.000, 1.000]	1.000	[1.000, 1.000]	1.000	[1.000, 1.000]	1.000	[1.000, 1.000]	1.000	[1.000, 1.000]	1.000	[1.000, 1.000]	0.420	[0.299, 1.000]
		DOR	0.000	[0.000, 0.000]	0.000	[0.000, 0.000]	0.000	[0.000, 0.000]	0.000	[0.000, 0.000]	0.000	[0.000, 0.000]	0.000	[0.000, 0.000]	0.000	[0.000, 0.000]	0.000	[0.000, 0.000]	54.994	[0.000, 73.069]
		MCC	0.000	[0.000, 0.000]	0.000	[0.000, 0.000]	0.000	[0.000, 0.000]	0.000	[0.000, 0.000]	0.000	[0.000, 0.000]	0.000	[0.000, 0.000]	0.000	[0.000, 0.000]	0.000	[0.000, 0.000]	0.293	[0.000, 0.350]
		PPV	0.000	[0.000, 0.000]	0.000	[0.000, 0.000]	0.000	[0.000, 0.000]	0.000	[0.000, 0.000]	0.000	[0.000, 0.000]	0.000	[0.000, 0.000]	0.000	[0.000, 0.000]	0.000	[0.000, 0.000]	0.160	[0.000, 0.196]
		PPP	0.000	[0.000, 0.000]	0.000	[0.000, 0.000]	0.000	[0.000, 0.000]	0.000	[0.000, 0.000]	0.000	[0.000, 0.000]	0.000	[0.000, 0.000]	0.000	[0.000, 0.000]	0.000	[0.000, 0.000]	0.034	[0.000, 0.045]
Strong	0.117	TPR	0.000	[0.000, 0.000]	0.000	[0.000, 0.000]	0.000	[0.000, 0.000]	0.000	[0.000, 0.000]	0.000	[0.000, 0.000]	0.000	[0.000, 0.000]	0.000	[0.000, 0.000]	0.000	[0.000, 0.000]	0.149	[0.000, 0.551]
		FPR	0.000	[0.000, 0.000]	0.000	[0.000, 0.000]	0.000	[0.000, 0.000]	0.000	[0.000, 0.000]	0.000	[0.000, 0.000]	0.000	[0.000, 0.000]	0.000	[0.000, 0.000]	0.000	[0.000, 0.000]	0.006	[0.000, 0.022]
		LR+	0.000	[0.000, 0.000]	0.000	[0.000, 0.000]	0.000	[0.000, 0.000]	0.000	[0.000, 0.000]	0.000	[0.000, 0.000]	0.000	[0.000, 0.000]	0.000	[0.000, 0.000]	0.000	[0.000, 0.000]	21.710	[0.000, 30.069]
		LR-	1.000	[1.000, 1.000]	1.000	[1.000, 1.000]	1.000	[1.000, 1.000]	1.000	[1.000, 1.000]	1.000	[1.000, 1.000]	1.000	[1.000, 1.000]	1.000	[1.000, 1.000]	1.000	[1.000, 1.000]	0.855	[0.457, 1.000]
		DOR	0.000	[0.000, 0.000]	0.000	[0.000, 0.000]	0.000	[0.000, 0.000]	0.000	[0.000, 0.000]	0.000	[0.000, 0.000]	0.000	[0.000, 0.000]	0.000	[0.000, 0.000]	0.000	[0.000, 0.000]	29.261	[0.000, 61.854]
		MCC	0.000	[0.000, 0.000]	0.000	[0.000, 0.000]	0.000	[0.000, 0.000]	0.000	[0.000, 0.000]	0.000	[0.000, 0.000]	0.000	[0.000, 0.000]	0.000	[0.000, 0.000]	0.000	[0.000, 0.000]	0.185	[0.000, 0.619]
		PPV	0.000	[0.000, 0.000]	0.000	[0.000, 0.000]	0.000	[0.000, 0.000]	0.000	[0.000, 0.000]	0.000	[0.000, 0.000]	0.000	[0.000, 0.000]	0.000	[0.000, 0.000]	0.000	[0.000, 0.000]	0.309	[0.000, 0.800]
		PPP	0.000	[0.000, 0.000]	0.000	[0.000, 0.000]	0.000	[0.000, 0.000]	0.000	[0.000, 0.000]	0.000	[0.000, 0.000]	0.000	[0.000, 0.000]	0.000	[0.000, 0.000]	0.000	[0.000, 0.000]	0.023	[0.000, 0.084]
	0.1	TPR	0.000	[0.000, 0.000]	0.000	[0.000, 0.000]	0.000	[0.000, 0.000]	0.000	[0.000, 0.000]	0.000	[0.000, 0.000]	0.000	[0.000, 0.000]	0.000	[0.000, 0.000]	0.000	[0.000, 0.000]	0.077	[0.000, 0.484]
		FPR	0.000	[0.000, 0.000]	0.000	[0.000, 0.000]	0.000	[0.000, 0.000]	0.000	[0.000, 0.000]	0.000	[0.000, 0.000]	0.000	[0.000, 0.000]	0.000	[0.000, 0.000]	0.000	[0.000, 0.000]	0.003	[0.000, 0.018]
		LR+	0.000	[0.000, 0.000]	0.000	[0.000, 0.000]	0.000	[0.000, 0.000]	0.000	[0.000, 0.000]	0.000	[0.000, 0.000]	0.000	[0.000, 0.000]	0.000	[0.000, 0.000]	0.000	[0.000, 0.000]	12.820	[0.000, 30.069]
		LR-	1.000	[1.000, 1.000]	1.000	[1.000, 1.000]	1.000	[1.000, 1.000]	1.000	[1.000, 1.000]	1.000	[1.000, 1.000]	1.000	[1.000, 1.000]	1.000	[1.000, 1.000]	1.000	[1.000, 1.000]	0.924	[0.525, 1.000]
		DOR	0.000	[0.000, 0.000]	0.000	[0.000, 0.000]	0.000	[0.000, 0.000]	0.000	[0.000, 0.000]	0.000	[0.000, 0.000]	0.000	[0.000, 0.000]	0.000	[0.000, 0.000]	0.000	[0.000, 0.000]	16.562	[0.000, 55.227]
		MCC	0.000	[0.000, 0.000]	0.000	[0.000, 0.000]	0.000	[0.000, 0.000]	0.000	[0.000, 0.000]	0.000	[0.000, 0.000]	0.000	[0.000, 0.000]	0.000	[0.000, 0.000]	0.000	[0.000, 0.000]	0.106	[0.000, 0.573]
		PPV	0.000	[0.000, 0.000]	0.000	[0.000, 0.000]	0.000	[0.000, 0.000]	0.000	[0.000, 0.000]	0.000	[0.000, 0.000]	0.000	[0.000, 0.000]	0.000	[0.000, 0.000]	0.000	[0.000, 0.000]	0.202	[0.000, 0.770]
		PPP	0.000	[0.000, 0.000]	0.000	[0.000, 0.000]	0.000	[0.000, 0.000]	0.000	[0.000, 0.000]	0.000	[0.000, 0.000]	0.000	[0.000, 0.000]	0.000	[0.000, 0.000]	0.000	[0.000, 0.000]	0.010	[0.000, 0.065]
	0.01	TPR	0.000	[0.000, 0.000]	0.000	[0.000, 0.000]	0.000	[0.000, 0.000]	0.000	[0.000, 0.000]	0.000	[0.000, 0.000]	0.000	[0.000, 0.000]	0.000	[0.000, 0.000]	0.000	[0.000, 0.000]	0.000	[0.000, 0.000]
		FPR	0.000	[0.000, 0.000]	0.000	[0.000, 0.000]	0.000	[0.000, 0.000]	0.000	[0.000, 0.000]	0.000	[0.000, 0.000]	0.000	[0.000, 0.000]	0.000	[0.000, 0.000]	0.000	[0.000, 0.000]	0.000	[0.000, 0.000]
		LR+	0.000	[0.000, 0.000]	0.000	[0.000, 0.000]	0.000	[0.000, 0.000]	0.000	[0.000, 0.000]	0.000	[0.000, 0.000]	0.000	[0.000, 0.000]	0.000	[0.000, 0.000]	0.000	[0.000, 0.000]	0.000	[0.000, 0.000]
		LR-	1.000	[1.000, 1.000]	1.000	[1.000, 1.000]	1.000	[1.000, 1.000]	1.000	[1.000, 1.000]	1.000	[1.000, 1.000]	1.000	[1.000, 1.000]	1.000	[1.000, 1.000]	1.000	[1.000, 1.000]	1.000	[1.000, 1.000]
		DOR	0.000	[0.000, 0.000]	0.000	[0.000, 0.000]	0.000	[0.000, 0.000]	0.000	[0.000, 0.000]	0.000	[0.000, 0.000]	0.000	[0.000, 0.000]	0.000	[0.000, 0.000]	0.000	[0.000, 0.000]	0.000	[0.000, 0.000]
		MCC	0.000	[0.000, 0.000]	0.000	[0.000, 0.000]	0.000	[0.000, 0.000]	0.000	[0.000, 0.000]	0.000	[0.000, 0.000]	0.000	[0.000, 0.000]	0.000	[0.000, 0.000]	0.000	[0.000, 0.000]	0.000	[0.000, 0.000]
		PPV	0.000	[0.000, 0.000]	0.000	[0.000, 0.000]	0.000	[0.000, 0.000]	0.000	[0.000, 0.000]	0.000	[0.000, 0.000]	0.000	[0.000, 0.000]	0.000	[0.000, 0.000]	0.000	[0.000, 0.000]	0.000	[0.000, 0.000]
		PPP	0.000	[0.000, 0.000]	0.000	[0.000, 0.000]	0.000	[0.000, 0.000]	0.000	[0.000, 0.000]	0.000	[0.000, 0.000]	0.000	[0.000, 0.000]	0.000	[0.000, 0.000]	0.000	[0.000, 0.000]	0.000	[0.000, 0.000]
Data Set	size regression	size classification	data prior
TPMT	3484	3228	0.11741
The data for this sheet comes from the TPMT challenge; see Analyzed Challenges in the supplementary text. The regression type evaluation measures how well a method predicts a varaint's relative protein abundance measured by the experiment. The classification type evaluation measures how well does a method separate the 'destabilizing' (positives) and 'wildtype stabilizing' (negatives) variants. A …

## Sheet: Frataxin
Measures	Kim	Kim CI	EASE	EASE CI	Evolutionary Action	Evolutionary Action CI	Bologna	Bologna CI	Pal	Pal CI	AIBI	AIBI CI	PolyPhen-2	PolyPhen-2 CI	Experimental-Max	Experimental-Max CI
COV	1.000		1.000		1.000		1.000		1.000		1.000		1.000		1.000
R-Squared	0.402	[-0.429, 0.676]	0.068	[-1.311, 0.330]	-0.035	[-1.138, 0.229]	-0.062	[-1.195, 0.342]	-178.383	[-789.568, -102.855]	-0.812	[-2.853, 0.073]	-1.015	[-3.357, -0.501]	0.982*	[0.964, 0.994]
RMSE	2.368	[1.124, 3.509]	2.957	[1.741, 4.129]	3.116	[1.433, 4.394]	3.156	[1.543, 4.710]	41.022	[30.986, 48.975]	4.123	[1.534, 6.055]	4.347	[2.196, 6.193]	0.399	[0.236, 0.583]
Pearson's correlation	0.816*	[0.586, 0.979]	0.846	[-0.144, 0.966]	0.464	[-0.142, 0.872]	0.734*	[0.390, 0.923]	0.575	[-0.284, 0.883]	-0.021	[-0.419, 0.670]	0.399	[-0.222, 0.826]	0.993*	[0.985, 0.998]
Spearman's rank correlation	0.690*	[0.103, 0.926]	0.643	[-0.091, 1.000]	0.595	[-0.037, 1.000]	0.524	[-0.139, 0.852]	0.429	[-0.309, 0.918]	0.119	[-0.574, 0.800]	0.405	[-0.282, 0.846]	0.944*	[0.881, 1.000]
Kendall's Tau	0.500*	[0.083, 0.840]	0.643*	[0.040, 1.000]	0.500*	[0.000, 1.000]	0.357	[-0.120, 0.750]	0.286	[-0.360, 0.833]	0.071	[-0.447, 0.680]	0.214	[-0.348, 0.680]	0.863*	[0.714, 1.000]
AUC	0.933*	[0.733, 1.000]	0.800	[0.467, 1.000]	0.867*	[0.600, 1.000]	0.800*	[0.533, 1.000]	0.667	[0.333, 1.000]	0.600	[0.200, 0.933]	0.933*	[0.733, 1.000]	1.000*	[1.000, 1.000]
Data Set	size	data prior
Frataxin	8	0.625
The data for this sheet comes from the Frataxin challenge; see Analyzed Challenges in the supplementary text. The regression type evaluation measures how well a method predicts a varaint's ΔΔGH20 measured by the experiment. The classification type evaluation measures how well does a method separate the 'destabilizing' (positives) and 'neutral/stabilizing' (negatives) variants. A variant is labele…

## Sheet: CALM1
Evidence	Prior	Measures	BioFold	BioFold CI	Evolutionary Action	Evolutionary Action CI	Bologna	Bologna CI	Pal	Pal CI	PolyPhen-2	PolyPhen-2 CI	Experimental-Max	Experimental-Max CI
		COV	1.000		1.000		1.000		0.996		1.000		1.000
		R-Squared	-0.710	[-0.827, -0.607]	-0.653	[-0.767, -0.552]	-0.281	[-0.337, -0.228]	-1.716	[-1.892, -1.538]	-2.004	[-2.249, -1.810]	0.934*	[0.924, 0.943]
		RMSE	0.399	[0.391, 0.407]	0.392	[0.378, 0.404]	0.345	[0.334, 0.356]	0.503	[0.491, 0.515]	0.529	[0.518, 0.539]	0.078	[0.073, 0.084]
		Pearson's correlation	0.240*	[0.204, 0.274]	0.229*	[0.189, 0.270]	0.170*	[0.127, 0.212]	-0.028	[-0.063, 0.010]	0.222*	[0.188, 0.257]	0.968*	[0.963, 0.972]
		Spearman's rank correlation	0.247*	[0.211, 0.283]	0.220*	[0.182, 0.257]	0.108*	[0.070, 0.150]	-0.017	[-0.058, 0.022]	0.250*	[0.214, 0.286]	0.960*	[0.954, 0.965]
		Kendall's Tau	0.166*	[0.141, 0.191]	0.147*	[0.124, 0.170]	0.073*	[0.047, 0.098]	-0.012	[-0.039, 0.013]	0.169*	[0.143, 0.192]	0.853*	[0.846, 0.860]
		AUC	0.677*	[0.648, 0.709]	0.655*	[0.623, 0.686]	0.597*	[0.564, 0.630]	0.485	[0.452, 0.514]	0.670*	[0.635, 0.700]	0.999*	[0.996, 1.000]
		Truncated AUC	0.227*	[0.187, 0.267]	0.235*	[0.195, 0.279]	0.224*	[0.187, 0.263]	0.076	[0.060, 0.095]	0.243*	[0.202, 0.284]	0.999*	[0.995, 1.000]
		log-log AUC	0.499*	[0.414, 0.577]	0.549*	[0.482, 0.635]	0.575*	[0.497, 0.626]	0.446*	[0.426, 0.463]	0.543*	[0.512, 0.572]	0.998*	[0.991, 1.000]
Supporting	0.206	TPR	0.265	[0.000, 0.356]	0.216	[0.053, 0.254]	0.220	[0.030, 0.265]	0.000	[0.000, 0.000]	0.318	[0.000, 0.534]	0.992	[0.981, 1.000]
		FPR	0.109	[0.000, 0.129]	0.081	[0.012, 0.078]	0.075	[0.009, 0.084]	0.000	[0.000, 0.000]	0.134	[0.000, 0.261]	0.001	[0.000, 0.003]
		LR+	2.437	[0.000, 3.312]	2.653	[2.753, 6.538]	2.949	[2.339, 4.416]	0.000	[0.000, 0.000]	2.369	[0.000, 3.471]	771.095	[334.848, 1020.000]
		LR-	0.825	[0.737, 1.000]	0.854	[0.807, 0.961]	0.843	[0.791, 0.979]	1.000	[1.000, 1.000]	0.788	[0.625, 1.000]	0.008	[0.000, 0.019]
		DOR	2.955	[0.000, 4.077]	3.109	[2.985, 7.099]	3.497	[2.484, 5.272]	0.000	[0.000, 0.000]	3.008	[0.000, 4.033]	125898.816	[1000.000, 267997.000]
		MCC	0.182	[0.000, 0.250]	0.174	[0.100, 0.236]	0.192	[0.065, 0.251]	0.000	[0.000, 0.000]	0.197	[0.000, 0.249]	0.992	[0.983, 0.998]
		PPV	0.387	[0.000, 0.462]	0.407	[0.416, 0.629]	0.433	[0.377, 0.533]	0.000	[0.000, 0.000]	0.380	[0.000, 0.473]	0.995	[0.989, 1.000]
		PPP	0.141	[0.000, 0.175]	0.109	[0.022, 0.114]	0.104	[0.014, 0.119]	0.000	[0.000, 0.000]	0.172	[0.000, 0.315]	0.205	[0.202, 0.207]
	0.1	TPR	0.061	[0.000, 0.299]	0.080	[0.047, 0.205]	0.212	[0.019, 0.258]	0.000	[0.000, 0.000]	0.000	[0.000, 0.229]	0.992	[0.981, 1.000]
		FPR	0.027	[0.000, 0.100]	0.017	[0.010, 0.058]	0.070	[0.004, 0.073]	0.000	[0.000, 0.000]	0.000	[0.000, 0.065]	0.001	[0.000, 0.003]
		LR+	2.208	[0.000, 3.539]	4.773	[2.919, 7.727]	3.047	[1.756, 5.542]	0.000	[0.000, 0.000]	0.000	[0.000, 3.422]	788.611	[334.848, 1020.000]
		LR-	0.966	[0.777, 1.000]	0.936	[0.840, 0.965]	0.847	[0.798, 0.992]	1.000	[1.000, 1.000]	1.000	[0.820, 1.000]	0.009	[0.000, 0.019]
		DOR	2.286	[0.000, 4.148]	5.099	[3.129, 8.432]	3.599	[1.771, 6.063]	0.000	[0.000, 0.000]	0.000	[0.000, 4.175]	124498.611	[1000.000, 267997.000]
		MCC	0.058	[0.000, 0.187]	0.126	[0.076, 0.195]	0.154	[0.023, 0.204]	0.000	[0.000, 0.000]	0.000	[0.000, 0.184]	0.989	[0.977, 0.998]
		PPV	0.197	[0.000, 0.282]	0.347	[0.245, 0.462]	0.253	[0.163, 0.381]	0.000	[0.000, 0.000]	0.000	[0.000, 0.275]	0.988	[0.974, 1.000]
		PPP	0.031	[0.000, 0.119]	0.023	[0.015, 0.072]	0.084	[0.006, 0.090]	0.000	[0.000, 0.000]	0.000	[0.000, 0.081]	0.100	[0.098, 0.102]
	0.01	TPR	0.000	[0.000, 0.064]	0.068	[0.000, 0.116]	0.027	[0.000, 0.133]	0.000	[0.000, 0.000]	0.000	[0.000, 0.000]	0.990	[0.981, 1.000]
		FPR	0.000	[0.000, 0.018]	0.013	[0.000, 0.020]	0.007	[0.000, 0.029]	0.000	[0.000, 0.000]	0.000	[0.000, 0.000]	0.001	[0.000, 0.003]
		LR+	0.000	[0.000, 3.864]	5.350	[0.000, 11.591]	3.864	[0.000, 8.436]	0.000	[0.000, 0.000]	0.000	[0.000, 0.000]	823.246	[336.136, 1020.000]
		LR-	1.000	[0.951, 1.000]	0.944	[0.902, 1.000]	0.980	[0.891, 1.000]	1.000	[1.000, 1.000]	1.000	[1.000, 1.000]	0.010	[0.000, 0.019]
		DOR	0.000	[0.000, 4.086]	5.668	[0.000, 12.366]	3.942	[0.000, 8.826]	0.000	[0.000, 0.000]	0.000	[0.000, 0.000]	121666.282	[1000.000, 267997.000]
		MCC	0.000	[0.000, 0.039]	0.048	[0.000, 0.083]	0.023	[0.000, 0.068]	0.000	[0.000, 0.000]	0.000	[0.000, 0.000]	0.945	[0.873, 0.998]
		PPV	0.000	[0.000, 0.038]	0.051	[0.000, 0.105]	0.038	[0.000, 0.079]	0.000	[0.000, 0.000]	0.000	[0.000, 0.000]	0.904	[0.772, 1.000]
		PPP	0.000	[0.000, 0.018]	0.013	[0.000, 0.020]	0.007	[0.000, 0.030]	0.000	[0.000, 0.000]	0.000	[0.000, 0.000]	0.011	[0.010, 0.013]
Moderate	0.206	TPR	0.000	[0.000, 0.053]	0.068	[0.000, 0.116]	0.027	[0.000, 0.133]	0.000	[0.000, 0.000]	0.000	[0.000, 0.000]	0.990	[0.981, 1.000]
		FPR	0.000	[0.000, 0.017]	0.013	[0.000, 0.020]	0.007	[0.000, 0.029]	0.000	[0.000, 0.000]	0.000	[0.000, 0.000]	0.001	[0.000, 0.003]
		LR+	0.000	[0.000, 3.618]	5.350	[0.000, 11.591]	3.864	[0.000, 8.436]	0.000	[0.000, 0.000]	0.000	[0.000, 0.000]	823.246	[336.136, 1020.000]
		LR-	1.000	[0.963, 1.000]	0.944	[0.902, 1.000]	0.980	[0.892, 1.000]	1.000	[1.000, 1.000]	1.000	[1.000, 1.000]	0.010	[0.000, 0.019]
		DOR	0.000	[0.000, 3.862]	5.668	[0.000, 12.366]	3.942	[0.000, 8.826]	0.000	[0.000, 0.000]	0.000	[0.000, 0.000]	121666.282	[1000.000, 267997.000]
		MCC	0.000	[0.000, 0.102]	0.146	[0.000, 0.211]	0.076	[0.000, 0.205]	0.000	[0.000, 0.000]	0.000	[0.000, 0.000]	0.991	[0.983, 0.998]
		PPV	0.000	[0.000, 0.484]	0.581	[0.000, 0.750]	0.500	[0.000, 0.686]	0.000	[0.000, 0.000]	0.000	[0.000, 0.000]	0.996	[0.989, 1.000]
		PPP	0.000	[0.000, 0.023]	0.024	[0.000, 0.037]	0.011	[0.000, 0.051]	0.000	[0.000, 0.000]	0.000	[0.000, 0.000]	0.205	[0.202, 0.206]
	0.1	TPR	0.000	[0.000, 0.000]	0.045	[0.000, 0.091]	0.000	[0.000, 0.045]	0.000	[0.000, 0.000]	0.000	[0.000, 0.000]	0.989	[0.977, 1.000]
		FPR	0.000	[0.000, 0.000]	0.005	[0.000, 0.013]	0.000	[0.000, 0.009]	0.000	[0.000, 0.000]	0.000	[0.000, 0.000]	0.001	[0.000, 0.003]
		LR+	0.000	[0.000, 0.000]	9.273	[0.000, 16.227]	0.000	[0.000, 7.727]	0.000	[0.000, 0.000]	0.000	[0.000, 0.000]	844.118	[336.136, 1020.000]
		LR-	1.000	[1.000, 1.000]	0.959	[0.921, 1.000]	1.000	[0.959, 1.000]	1.000	[1.000, 1.000]	1.000	[1.000, 1.000]	0.011	[0.000, 0.023]
		DOR	0.000	[0.000, 0.000]	9.667	[0.000, 17.512]	0.000	[0.000, 8.048]	0.000	[0.000, 0.000]	0.000	[0.000, 0.000]	119630.106	[1000.000, 267997.000]
		MCC	0.000	[0.000, 0.000]	0.129	[0.000, 0.190]	0.000	[0.000, 0.129]	0.000	[0.000, 0.000]	0.000	[0.000, 0.000]	0.989	[0.977, 0.998]
		PPV	0.000	[0.000, 0.000]	0.507	[0.000, 0.643]	0.000	[0.000, 0.462]	0.000	[0.000, 0.000]	0.000	[0.000, 0.000]	0.991	[0.974, 1.000]
		PPP	0.000	[0.000, 0.000]	0.009	[0.000, 0.020]	0.000	[0.000, 0.012]	0.000	[0.000, 0.000]	0.000	[0.000, 0.000]	0.100	[0.098, 0.102]
	0.01	TPR	0.000	[0.000, 0.000]	0.000	[0.000, 0.000]	0.000	[0.000, 0.000]	0.000	[0.000, 0.000]	0.000	[0.000, 0.000]	0.986	[0.973, 0.996]
		FPR	0.000	[0.000, 0.000]	0.000	[0.000, 0.000]	0.000	[0.000, 0.000]	0.000	[0.000, 0.000]	0.000	[0.000, 0.000]	0.001	[0.000, 0.002]
		LR+	0.000	[0.000, 0.000]	0.000	[0.000, 0.000]	0.000	[0.000, 0.000]	0.000	[0.000, 0.000]	0.000	[0.000, 0.000]	888.401	[496.477, 1020.000]
		LR-	1.000	[1.000, 1.000]	1.000	[1.000, 1.000]	1.000	[1.000, 1.000]	1.000	[1.000, 1.000]	1.000	[1.000, 1.000]	0.014	[0.004, 0.027]
		DOR	0.000	[0.000, 0.000]	0.000	[0.000, 0.000]	0.000	[0.000, 0.000]	0.000	[0.000, 0.000]	0.000	[0.000, 0.000]	117596.606	[1000.000, 267997.000]
		MCC	0.000	[0.000, 0.000]	0.000	[0.000, 0.000]	0.000	[0.000, 0.000]	0.000	[0.000, 0.000]	0.000	[0.000, 0.000]	0.955	[0.900, 0.996]
		PPV	0.000	[0.000, 0.000]	0.000	[0.000, 0.000]	0.000	[0.000, 0.000]	0.000	[0.000, 0.000]	0.000	[0.000, 0.000]	0.927	[0.834, 1.000]
		PPP	0.000	[0.000, 0.000]	0.000	[0.000, 0.000]	0.000	[0.000, 0.000]	0.000	[0.000, 0.000]	0.000	[0.000, 0.000]	0.011	[0.010, 0.012]
Strong	0.206	TPR	0.000	[0.000, 0.000]	0.000	[0.000, 0.000]	0.000	[0.000, 0.000]	0.000	[0.000, 0.000]	0.000	[0.000, 0.000]	0.986	[0.973, 0.996]
		FPR	0.000	[0.000, 0.000]	0.000	[0.000, 0.000]	0.000	[0.000, 0.000]	0.000	[0.000, 0.000]	0.000	[0.000, 0.000]	0.001	[0.000, 0.002]
		LR+	0.000	[0.000, 0.000]	0.000	[0.000, 0.000]	0.000	[0.000, 0.000]	0.000	[0.000, 0.000]	0.000	[0.000, 0.000]	890.821	[496.477, 1020.000]
		LR-	1.000	[1.000, 1.000]	1.000	[1.000, 1.000]	1.000	[1.000, 1.000]	1.000	[1.000, 1.000]	1.000	[1.000, 1.000]	0.014	[0.004, 0.027]
		DOR	0.000	[0.000, 0.000]	0.000	[0.000, 0.000]	0.000	[0.000, 0.000]	0.000	[0.000, 0.000]	0.000	[0.000, 0.000]	116475.417	[1000.000, 267997.000]
		MCC	0.000	[0.000, 0.000]	0.000	[0.000, 0.000]	0.000	[0.000, 0.000]	0.000	[0.000, 0.000]	0.000	[0.000, 0.000]	0.989	[0.981, 0.998]
		PPV	0.000	[0.000, 0.000]	0.000	[0.000, 0.000]	0.000	[0.000, 0.000]	0.000	[0.000, 0.000]	0.000	[0.000, 0.000]	0.997	[0.992, 1.000]
		PPP	0.000	[0.000, 0.000]	0.000	[0.000, 0.000]	0.000	[0.000, 0.000]	0.000	[0.000, 0.000]	0.000	[0.000, 0.000]	0.203	[0.201, 0.206]
	0.1	TPR	0.000	[0.000, 0.000]	0.000	[0.000, 0.000]	0.000	[0.000, 0.000]	0.000	[0.000, 0.000]	0.000	[0.000, 0.000]	0.983	[0.970, 0.996]
		FPR	0.000	[0.000, 0.000]	0.000	[0.000, 0.000]	0.000	[0.000, 0.000]	0.000	[0.000, 0.000]	0.000	[0.000, 0.000]	0.001	[0.000, 0.002]
		LR+	0.000	[0.000, 0.000]	0.000	[0.000, 0.000]	0.000	[0.000, 0.000]	0.000	[0.000, 0.000]	0.000	[0.000, 0.000]	918.060	[496.477, 1020.000]
		LR-	1.000	[1.000, 1.000]	1.000	[1.000, 1.000]	1.000	[1.000, 1.000]	1.000	[1.000, 1.000]	1.000	[1.000, 1.000]	0.017	[0.004, 0.030]
		DOR	0.000	[0.000, 0.000]	0.000	[0.000, 0.000]	0.000	[0.000, 0.000]	0.000	[0.000, 0.000]	0.000	[0.000, 0.000]	113791.300	[1000.000, 267997.000]
		MCC	0.000	[0.000, 0.000]	0.000	[0.000, 0.000]	0.000	[0.000, 0.000]	0.000	[0.000, 0.000]	0.000	[0.000, 0.000]	0.987	[0.976, 0.996]
		PPV	0.000	[0.000, 0.000]	0.000	[0.000, 0.000]	0.000	[0.000, 0.000]	0.000	[0.000, 0.000]	0.000	[0.000, 0.000]	0.994	[0.982, 1.000]
		PPP	0.000	[0.000, 0.000]	0.000	[0.000, 0.000]	0.000	[0.000, 0.000]	0.000	[0.000, 0.000]	0.000	[0.000, 0.000]	0.099	[0.097, 0.101]
	0.01	TPR	0.000	[0.000, 0.000]	0.000	[0.000, 0.000]	0.000	[0.000, 0.000]	0.000	[0.000, 0.000]	0.000	[0.000, 0.000]	0.971	[0.947, 0.989]
		FPR	0.000	[0.000, 0.000]	0.000	[0.000, 0.000]	0.000	[0.000, 0.000]	0.000	[0.000, 0.000]	0.000	[0.000, 0.000]	0.000	[0.000, 0.002]
		LR+	0.000	[0.000, 0.000]	0.000	[0.000, 0.000]	0.000	[0.000, 0.000]	0.000	[0.000, 0.000]	0.000	[0.000, 0.000]	978.554	[506.136, 1020.000]
		LR-	1.000	[1.000, 1.000]	1.000	[1.000, 1.000]	1.000	[1.000, 1.000]	1.000	[1.000, 1.000]	1.000	[1.000, 1.000]	0.029	[0.011, 0.053]
		DOR	0.000	[0.000, 0.000]	0.000	[0.000, 0.000]	0.000	[0.000, 0.000]	0.000	[0.000, 0.000]	0.000	[0.000, 0.000]	116839.882	[1000.000, 267997.000]
		MCC	0.000	[0.000, 0.000]	0.000	[0.000, 0.000]	0.000	[0.000, 0.000]	0.000	[0.000, 0.000]	0.000	[0.000, 0.000]	0.967	[0.908, 0.994]
		PPV	0.000	[0.000, 0.000]	0.000	[0.000, 0.000]	0.000	[0.000, 0.000]	0.000	[0.000, 0.000]	0.000	[0.000, 0.000]	0.964	[0.836, 1.000]
		PPP	0.000	[0.000, 0.000]	0.000	[0.000, 0.000]	0.000	[0.000, 0.000]	0.000	[0.000, 0.000]	0.000	[0.000, 0.000]	0.010	[0.010, 0.011]
Data Set	size regression	size classification	data prior
CALM1	1813	1284	0.20561
The data for this sheet comes from the CALM1 challenge; see Analyzed Challenges in the supplementary text. The regression type evaluation measures how well a method predicts a varaint's relative yeast growth measured by the experiment. The classification type evaluation measures how well does a method separate the 'deleterious' (positives) and 'neutral' (negatives) variants. A variant is labeled …

## Sheet: GAA
Evidence	Prior	Measures	ANA	ANA CI	MutPred2	MutPred2 CI	Evolutionary Action	Evolutionary Action CI	Bromberg	Bromberg CI	BioFold	BioFold CI	Bologna	Bologna CI	Ostrokach	Ostrokach CI	PolyPhen-2	PolyPhen-2 CI	Experimental-Max	Experimental-Max CI
		COV	1.000		0.989		1.000		1.000		1.000		1.000		1.000		0.989		1.000
		R-Squared	-0.775	[-1.030, -0.550]	-0.159	[-0.307, -0.026]	-0.338	[-0.540, -0.184]	-1.492	[-1.882, -1.209]	-0.191	[-0.350, -0.070]	-0.498	[-0.692, -0.319]	-0.014	[-0.112, 0.068]	-0.870	[-1.141, -0.637]	0.935*	[0.911, 0.952]
		RMSE	0.461	[0.435, 0.485]	0.373	[0.351, 0.395]	0.400	[0.378, 0.420]	0.546	[0.521, 0.570]	0.377	[0.357, 0.396]	0.423	[0.402, 0.444]	0.348	[0.328, 0.367]	0.473	[0.445, 0.498]	0.088	[0.076, 0.103]
		Pearson's correlation	0.325*	[0.241, 0.411]	0.328*	[0.252, 0.406]	0.319*	[0.233, 0.395]	0.364*	[0.290, 0.429]	0.311*	[0.233, 0.391]	0.287*	[0.206, 0.367]	0.273*	[0.184, 0.355]	0.275*	[0.190, 0.362]	0.969*	[0.958, 0.977]
		Spearman's rank correlation	0.343*	[0.250, 0.421]	0.345*	[0.266, 0.425]	0.318*	[0.238, 0.400]	0.370*	[0.283, 0.442]	0.321*	[0.238, 0.396]	0.286*	[0.199, 0.369]	0.308*	[0.226, 0.388]	0.288*	[0.198, 0.368]	0.977*	[0.971, 0.982]
		Kendall's Tau	0.238*	[0.174, 0.295]	0.236*	[0.180, 0.293]	0.216*	[0.157, 0.279]	0.292*	[0.224, 0.353]	0.216*	[0.161, 0.270]	0.193*	[0.136, 0.246]	0.214*	[0.160, 0.270]	0.198*	[0.143, 0.261]	0.883*	[0.872, 0.894]
		AUC	0.742*	[0.685, 0.799]	0.742*	[0.678, 0.801]	0.730*	[0.669, 0.791]	0.688*	[0.627, 0.743]	0.723*	[0.662, 0.782]	0.711*	[0.651, 0.772]	0.712*	[0.653, 0.773]	0.685*	[0.614, 0.749]	0.994*	[0.989, 0.998]
		Truncated AUC	0.365*	[0.275, 0.459]	0.348*	[0.266, 0.453]	0.357*	[0.272, 0.457]	0.377*	[0.285, 0.467]	0.298*	[0.211, 0.391]	0.343*	[0.256, 0.436]	0.294*	[0.210, 0.393]	0.317*	[0.227, 0.409]	0.971*	[0.946, 0.990]
		log-log AUC	0.533*	[0.450, 0.664]	0.608*	[0.491, 0.711]	0.633*	[0.506, 0.718]	0.639*	[0.542, 0.722]	0.648*	[0.542, 0.725]	0.559*	[0.470, 0.703]	0.472*	[0.404, 0.608]	0.551*	[0.482, 0.615]	0.961*	[0.871, 0.991]
Supporting	0.18	TPR	0.484	[0.266, 0.625]	0.453	[0.180, 0.609]	0.344	[0.250, 0.500]	0.375	[0.250, 0.594]	0.188	[0.031, 0.531]	0.453	[0.156, 0.594]	0.266	[0.109, 0.555]	0.500	[0.391, 0.609]	0.972	[0.938, 1.000]
		FPR	0.144	[0.065, 0.175]	0.135	[0.045, 0.184]	0.072	[0.045, 0.113]	0.075	[0.036, 0.173]	0.062	[0.002, 0.161]	0.130	[0.038, 0.168]	0.075	[0.034, 0.168]	0.170	[0.132, 0.208]	0.042	[0.024, 0.062]
		LR+	3.368	[2.745, 5.323]	3.346	[2.700, 5.598]	4.780	[3.226, 8.072]	4.977	[3.042, 8.728]	3.042	[0.726, 7.756]	3.482	[2.424, 5.380]	3.526	[2.210, 5.596]	2.939	[2.250, 3.789]	25.322	[16.163, 40.411]
		LR-	0.602	[0.442, 0.812]	0.633	[0.467, 0.868]	0.707	[0.560, 0.807]	0.676	[0.485, 0.786]	0.866	[0.566, 0.984]	0.629	[0.482, 0.902]	0.794	[0.532, 0.929]	0.603	[0.471, 0.740]	0.029	[0.000, 0.065]
		DOR	5.592	[3.585, 10.421]	5.290	[3.528, 9.397]	6.760	[4.263, 12.776]	7.364	[4.599, 14.296]	3.513	[0.754, 10.131]	5.538	[2.738, 9.441]	4.439	[2.426, 8.394]	4.878	[3.157, 7.777]	1284.094	[328.922, 3525.000]
		MCC	0.324	[0.206, 0.440]	0.309	[0.181, 0.417]	0.320	[0.231, 0.444]	0.343	[0.255, 0.455]	0.174	[0.024, 0.365]	0.317	[0.135, 0.417]	0.234	[0.113, 0.373]	0.301	[0.212, 0.393]	0.879	[0.835, 0.923]
		PPV	0.425	[0.376, 0.538]	0.423	[0.372, 0.551]	0.512	[0.414, 0.639]	0.522	[0.400, 0.657]	0.400	[0.121, 0.630]	0.433	[0.347, 0.541]	0.436	[0.326, 0.551]	0.392	[0.330, 0.454]	0.838	[0.780, 0.899]
		PPP	0.205	[0.107, 0.244]	0.193	[0.074, 0.263]	0.121	[0.087, 0.177]	0.129	[0.079, 0.242]	0.084	[0.008, 0.230]	0.188	[0.060, 0.239]	0.110	[0.051, 0.233]	0.229	[0.187, 0.269]	0.209	[0.194, 0.228]
	0.1	TPR	0.484	[0.234, 0.609]	0.422	[0.156, 0.578]	0.344	[0.219, 0.469]	0.375	[0.234, 0.562]	0.188	[0.000, 0.422]	0.406	[0.086, 0.562]	0.250	[0.000, 0.500]	0.500	[0.281, 0.609]	0.968	[0.938, 1.000]
		FPR	0.140	[0.058, 0.161]	0.118	[0.035, 0.160]	0.072	[0.038, 0.103]	0.075	[0.031, 0.151]	0.031	[0.000, 0.116]	0.123	[0.007, 0.144]	0.075	[0.000, 0.142]	0.170	[0.108, 0.205]	0.037	[0.021, 0.055]
		LR+	3.450	[2.820, 5.606]	3.574	[2.857, 6.300]	4.780	[3.422, 8.728]	4.977	[3.290, 10.088]	6.083	[0.000, 9.125]	3.295	[2.079, 5.972]	3.318	[0.000, 6.083]	2.939	[2.289, 3.865]	28.724	[17.680, 47.146]
		LR-	0.600	[0.462, 0.833]	0.656	[0.502, 0.881]	0.707	[0.576, 0.827]	0.676	[0.507, 0.810]	0.838	[0.644, 1.000]	0.677	[0.516, 0.943]	0.811	[0.571, 1.000]	0.603	[0.472, 0.810]	0.033	[0.000, 0.066]
		DOR	5.751	[3.555, 10.474]	5.452	[3.623, 9.925]	6.760	[4.439, 13.659]	7.364	[4.725, 15.259]	7.256	[0.000, 11.833]	4.865	[2.223, 9.788]	4.091	[0.000, 8.539]	4.878	[2.975, 7.933]	1270.398	[341.380, 3003.000]
		MCC	0.272	[0.161, 0.372]	0.256	[0.143, 0.355]	0.273	[0.191, 0.395]	0.293	[0.208, 0.403]	0.223	[0.000, 0.316]	0.237	[0.075, 0.347]	0.181	[0.000, 0.312]	0.246	[0.145, 0.328]	0.832	[0.776, 0.895]
		PPV	0.277	[0.239, 0.384]	0.284	[0.241, 0.412]	0.347	[0.275, 0.492]	0.356	[0.268, 0.529]	0.403	[0.000, 0.503]	0.268	[0.188, 0.399]	0.269	[0.000, 0.403]	0.246	[0.203, 0.300]	0.748	[0.663, 0.840]
		PPP	0.175	[0.078, 0.199]	0.148	[0.048, 0.198]	0.099	[0.059, 0.132]	0.105	[0.054, 0.193]	0.046	[0.000, 0.147]	0.152	[0.018, 0.184]	0.093	[0.000, 0.176]	0.203	[0.127, 0.238]	0.130	[0.114, 0.147]
	0.01	TPR	0.312	[0.000, 0.531]	0.219	[0.000, 0.438]	0.344	[0.078, 0.438]	0.266	[0.125, 0.453]	0.125	[0.000, 0.266]	0.219	[0.000, 0.438]	0.188	[0.000, 0.344]	0.000	[0.000, 0.578]	0.944	[0.891, 0.984]
		FPR	0.079	[0.000, 0.110]	0.045	[0.000, 0.090]	0.055	[0.010, 0.079]	0.041	[0.021, 0.079]	0.024	[0.000, 0.053]	0.055	[0.000, 0.092]	0.045	[0.000, 0.075]	0.000	[0.000, 0.149]	0.022	[0.010, 0.038]
		LR+	3.967	[0.000, 7.604]	4.846	[0.000, 9.000]	6.273	[3.510, 11.977]	6.464	[3.549, 12.384]	5.214	[0.000, 13.688]	3.992	[0.000, 9.451]	4.212	[0.000, 7.481]	0.000	[0.000, 4.655]	50.367	[26.463, 92.771]
		LR-	0.746	[0.536, 1.000]	0.818	[0.607, 1.000]	0.694	[0.593, 0.931]	0.766	[0.589, 0.908]	0.896	[0.763, 1.000]	0.827	[0.623, 1.000]	0.850	[0.698, 1.000]	1.000	[0.482, 1.000]	0.058	[0.016, 0.111]
		DOR	5.316	[0.000, 11.332]	5.923	[0.000, 12.298]	9.036	[3.974, 17.840]	8.440	[4.029, 17.559]	5.816	[0.000, 17.055]	4.830	[0.000, 12.641]	4.953	[0.000, 9.702]	0.000	[0.000, 8.786]	1185.237	[343.167, 3433.800]
		MCC	0.085	[0.000, 0.143]	0.082	[0.000, 0.144]	0.123	[0.049, 0.176]	0.110	[0.049, 0.178]	0.064	[0.000, 0.152]	0.071	[0.000, 0.141]	0.068	[0.000, 0.123]	0.000	[0.000, 0.127]	0.539	[0.432, 0.675]
		PPV	0.039	[0.000, 0.071]	0.047	[0.000, 0.083]	0.060	[0.034, 0.108]	0.061	[0.035, 0.111]	0.050	[0.000, 0.121]	0.039	[0.000, 0.087]	0.041	[0.000, 0.070]	0.000	[0.000, 0.045]	0.321	[0.211, 0.484]
		PPP	0.081	[0.000, 0.114]	0.047	[0.000, 0.093]	0.058	[0.011, 0.081]	0.043	[0.022, 0.083]	0.025	[0.000, 0.055]	0.056	[0.000, 0.095]	0.046	[0.000, 0.078]	0.000	[0.000, 0.154]	0.031	[0.019, 0.046]
Moderate	0.18	TPR	0.297	[0.000, 0.453]	0.203	[0.000, 0.391]	0.312	[0.047, 0.438]	0.266	[0.062, 0.438]	0.000	[0.000, 0.250]	0.000	[0.000, 0.359]	0.172	[0.000, 0.328]	0.000	[0.000, 0.531]	0.936	[0.891, 0.984]
		FPR	0.068	[0.000, 0.092]	0.038	[0.000, 0.073]	0.048	[0.000, 0.068]	0.041	[0.000, 0.070]	0.000	[0.000, 0.045]	0.000	[0.000, 0.068]	0.041	[0.000, 0.068]	0.000	[0.000, 0.118]	0.020	[0.010, 0.031]
		LR+	4.334	[0.000, 8.288]	5.318	[0.000, 9.900]	6.518	[2.856, 15.303]	6.464	[2.155, 12.816]	0.000	[0.000, 14.068]	0.000	[0.000, 10.266]	4.182	[0.000, 8.098]	0.000	[0.000, 4.743]	58.061	[29.403, 95.052]
		LR-	0.755	[0.594, 1.000]	0.829	[0.650, 1.000]	0.722	[0.598, 0.960]	0.766	[0.608, 0.966]	1.000	[0.776, 1.000]	1.000	[0.680, 1.000]	0.864	[0.713, 1.000]	1.000	[0.531, 1.000]	0.066	[0.016, 0.112]
		DOR	5.742	[0.000, 11.910]	6.419	[0.000, 13.062]	9.026	[3.102, 20.583]	8.440	[2.231, 18.595]	0.000	[0.000, 18.096]	0.000	[0.000, 13.674]	4.843	[0.000, 10.544]	0.000	[0.000, 8.717]	1145.495	[333.667, 3003.000]
		MCC	0.281	[0.000, 0.411]	0.252	[0.000, 0.396]	0.346	[0.102, 0.453]	0.315	[0.070, 0.444]	0.000	[0.000, 0.355]	0.000	[0.000, 0.377]	0.204	[0.000, 0.352]	0.000	[0.000, 0.402]	0.907	[0.867, 0.945]
		PPV	0.487	[0.000, 0.645]	0.538	[0.000, 0.685]	0.588	[0.385, 0.770]	0.586	[0.321, 0.737]	0.000	[0.000, 0.755]	0.000	[0.000, 0.692]	0.478	[0.000, 0.640]	0.000	[0.000, 0.510]	0.914	[0.866, 0.954]
		PPP	0.110	[0.000, 0.152]	0.068	[0.000, 0.133]	0.096	[0.011, 0.129]	0.081	[0.021, 0.132]	0.000	[0.000, 0.076]	0.000	[0.000, 0.115]	0.065	[0.000, 0.112]	0.000	[0.000, 0.192]	0.184	[0.171, 0.197]
	0.1	TPR	0.062	[0.000, 0.391]	0.125	[0.000, 0.328]	0.156	[0.000, 0.422]	0.141	[0.000, 0.375]	0.000	[0.000, 0.234]	0.000	[0.000, 0.281]	0.000	[0.000, 0.281]	0.000	[0.000, 0.000]	0.913	[0.859, 0.969]
		FPR	0.021	[0.000, 0.068]	0.017	[0.000, 0.052]	0.027	[0.000, 0.055]	0.024	[0.000, 0.053]	0.000	[0.000, 0.031]	0.000	[0.000, 0.048]	0.000	[0.000, 0.048]	0.000	[0.000, 0.000]	0.015	[0.007, 0.027]
		LR+	3.042	[0.000, 10.461]	7.200	[0.000, 12.000]	5.703	[0.000, 27.375]	5.866	[0.000, 13.688]	0.000	[0.000, 12.167]	0.000	[0.000, 10.950]	0.000	[0.000, 9.125]	0.000	[0.000, 0.000]	83.866	[34.993, 141.438]
		LR-	0.957	[0.648, 1.000]	0.890	[0.697, 1.000]	0.868	[0.611, 1.000]	0.880	[0.656, 1.000]	1.000	[0.786, 1.000]	1.000	[0.741, 1.000]	1.000	[0.745, 1.000]	1.000	[1.000, 1.000]	0.088	[0.032, 0.143]
		DOR	3.178	[0.000, 14.462]	8.086	[0.000, 16.116]	6.574	[0.000, 31.333]	6.662	[0.000, 19.884]	0.000	[0.000, 15.889]	0.000	[0.000, 13.946]	0.000	[0.000, 11.398]	0.000	[0.000, 0.000]	1085.078	[333.667, 2948.333]
		MCC	0.081	[0.000, 0.364]	0.195	[0.000, 0.340]	0.197	[0.000, 0.404]	0.189	[0.000, 0.391]	0.000	[0.000, 0.320]	0.000	[0.000, 0.327]	0.000	[0.000, 0.300]	0.000	[0.000, 0.000]	0.881	[0.828, 0.931]
		PPV	0.253	[0.000, 0.538]	0.444	[0.000, 0.571]	0.388	[0.000, 0.753]	0.395	[0.000, 0.603]	0.000	[0.000, 0.575]	0.000	[0.000, 0.549]	0.000	[0.000, 0.503]	0.000	[0.000, 0.000]	0.874	[0.795, 0.940]
		PPP	0.025	[0.000, 0.099]	0.028	[0.000, 0.077]	0.040	[0.000, 0.090]	0.036	[0.000, 0.081]	0.000	[0.000, 0.048]	0.000	[0.000, 0.068]	0.000	[0.000, 0.070]	0.000	[0.000, 0.000]	0.105	[0.094, 0.117]
	0.01	TPR	0.000	[0.000, 0.000]	0.000	[0.000, 0.000]	0.000	[0.000, 0.031]	0.000	[0.000, 0.000]	0.000	[0.000, 0.000]	0.000	[0.000, 0.000]	0.000	[0.000, 0.000]	0.000	[0.000, 0.000]	0.813	[0.750, 0.875]
		FPR	0.000	[0.000, 0.000]	0.000	[0.000, 0.000]	0.000	[0.000, 0.000]	0.000	[0.000, 0.000]	0.000	[0.000, 0.000]	0.000	[0.000, 0.000]	0.000	[0.000, 0.000]	0.000	[0.000, 0.000]	0.005	[0.000, 0.014]
		LR+	0.000	[0.000, 0.000]	0.000	[0.000, 0.000]	0.000	[0.000, 6.844]	0.000	[0.000, 0.000]	0.000	[0.000, 0.000]	0.000	[0.000, 0.000]	0.000	[0.000, 0.000]	0.000	[0.000, 0.000]	317.112	[63.305, 1000.000]
		LR-	1.000	[1.000, 1.000]	1.000	[1.000, 1.000]	1.000	[0.969, 1.000]	1.000	[1.000, 1.000]	1.000	[1.000, 1.000]	1.000	[1.000, 1.000]	1.000	[1.000, 1.000]	1.000	[1.000, 1.000]	0.188	[0.125, 0.253]
		DOR	0.000	[0.000, 0.000]	0.000	[0.000, 0.000]	0.000	[0.000, 7.625]	0.000	[0.000, 0.000]	0.000	[0.000, 0.000]	0.000	[0.000, 0.000]	0.000	[0.000, 0.000]	0.000	[0.000, 0.000]	1272.249	[314.689, 3433.800]
		MCC	0.000	[0.000, 0.000]	0.000	[0.000, 0.000]	0.000	[0.000, 0.048]	0.000	[0.000, 0.000]	0.000	[0.000, 0.000]	0.000	[0.000, 0.000]	0.000	[0.000, 0.000]	0.000	[0.000, 0.000]	0.722	[0.559, 0.918]
		PPV	0.000	[0.000, 0.000]	0.000	[0.000, 0.000]	0.000	[0.000, 0.065]	0.000	[0.000, 0.000]	0.000	[0.000, 0.000]	0.000	[0.000, 0.000]	0.000	[0.000, 0.000]	0.000	[0.000, 0.000]	0.661	[0.390, 1.000]
		PPP	0.000	[0.000, 0.000]	0.000	[0.000, 0.000]	0.000	[0.000, 0.001]	0.000	[0.000, 0.000]	0.000	[0.000, 0.000]	0.000	[0.000, 0.000]	0.000	[0.000, 0.000]	0.000	[0.000, 0.000]	0.013	[0.008, 0.021]
Strong	0.18	TPR	0.000	[0.000, 0.000]	0.000	[0.000, 0.000]	0.000	[0.000, 0.000]	0.000	[0.000, 0.000]	0.000	[0.000, 0.000]	0.000	[0.000, 0.000]	0.000	[0.000, 0.000]	0.000	[0.000, 0.000]	0.786	[0.719, 0.859]
		FPR	0.000	[0.000, 0.000]	0.000	[0.000, 0.000]	0.000	[0.000, 0.000]	0.000	[0.000, 0.000]	0.000	[0.000, 0.000]	0.000	[0.000, 0.000]	0.000	[0.000, 0.000]	0.000	[0.000, 0.000]	0.004	[0.000, 0.010]
		LR+	0.000	[0.000, 0.000]	0.000	[0.000, 0.000]	0.000	[0.000, 0.000]	0.000	[0.000, 0.000]	0.000	[0.000, 0.000]	0.000	[0.000, 0.000]	0.000	[0.000, 0.000]	0.000	[0.000, 0.000]	399.450	[73.000, 1000.000]
		LR-	1.000	[1.000, 1.000]	1.000	[1.000, 1.000]	1.000	[1.000, 1.000]	1.000	[1.000, 1.000]	1.000	[1.000, 1.000]	1.000	[1.000, 1.000]	1.000	[1.000, 1.000]	1.000	[1.000, 1.000]	0.215	[0.142, 0.283]
		DOR	0.000	[0.000, 0.000]	0.000	[0.000, 0.000]	0.000	[0.000, 0.000]	0.000	[0.000, 0.000]	0.000	[0.000, 0.000]	0.000	[0.000, 0.000]	0.000	[0.000, 0.000]	0.000	[0.000, 0.000]	1372.570	[314.689, 3616.200]
		MCC	0.000	[0.000, 0.000]	0.000	[0.000, 0.000]	0.000	[0.000, 0.000]	0.000	[0.000, 0.000]	0.000	[0.000, 0.000]	0.000	[0.000, 0.000]	0.000	[0.000, 0.000]	0.000	[0.000, 0.000]	0.853	[0.801, 0.903]
		PPV	0.000	[0.000, 0.000]	0.000	[0.000, 0.000]	0.000	[0.000, 0.000]	0.000	[0.000, 0.000]	0.000	[0.000, 0.000]	0.000	[0.000, 0.000]	0.000	[0.000, 0.000]	0.000	[0.000, 0.000]	0.977	[0.941, 1.000]
		PPP	0.000	[0.000, 0.000]	0.000	[0.000, 0.000]	0.000	[0.000, 0.000]	0.000	[0.000, 0.000]	0.000	[0.000, 0.000]	0.000	[0.000, 0.000]	0.000	[0.000, 0.000]	0.000	[0.000, 0.000]	0.145	[0.132, 0.157]
	0.1	TPR	0.000	[0.000, 0.000]	0.000	[0.000, 0.000]	0.000	[0.000, 0.000]	0.000	[0.000, 0.000]	0.000	[0.000, 0.000]	0.000	[0.000, 0.000]	0.000	[0.000, 0.000]	0.000	[0.000, 0.000]	0.732	[0.656, 0.812]
		FPR	0.000	[0.000, 0.000]	0.000	[0.000, 0.000]	0.000	[0.000, 0.000]	0.000	[0.000, 0.000]	0.000	[0.000, 0.000]	0.000	[0.000, 0.000]	0.000	[0.000, 0.000]	0.000	[0.000, 0.000]	0.003	[0.000, 0.007]
		LR+	0.000	[0.000, 0.000]	0.000	[0.000, 0.000]	0.000	[0.000, 0.000]	0.000	[0.000, 0.000]	0.000	[0.000, 0.000]	0.000	[0.000, 0.000]	0.000	[0.000, 0.000]	0.000	[0.000, 0.000]	527.699	[93.531, 1000.000]
		LR-	1.000	[1.000, 1.000]	1.000	[1.000, 1.000]	1.000	[1.000, 1.000]	1.000	[1.000, 1.000]	1.000	[1.000, 1.000]	1.000	[1.000, 1.000]	1.000	[1.000, 1.000]	1.000	[1.000, 1.000]	0.269	[0.188, 0.346]
		DOR	0.000	[0.000, 0.000]	0.000	[0.000, 0.000]	0.000	[0.000, 0.000]	0.000	[0.000, 0.000]	0.000	[0.000, 0.000]	0.000	[0.000, 0.000]	0.000	[0.000, 0.000]	0.000	[0.000, 0.000]	1479.637	[296.905, 4365.000]
		MCC	0.000	[0.000, 0.000]	0.000	[0.000, 0.000]	0.000	[0.000, 0.000]	0.000	[0.000, 0.000]	0.000	[0.000, 0.000]	0.000	[0.000, 0.000]	0.000	[0.000, 0.000]	0.000	[0.000, 0.000]	0.827	[0.768, 0.883]
		PPV	0.000	[0.000, 0.000]	0.000	[0.000, 0.000]	0.000	[0.000, 0.000]	0.000	[0.000, 0.000]	0.000	[0.000, 0.000]	0.000	[0.000, 0.000]	0.000	[0.000, 0.000]	0.000	[0.000, 0.000]	0.967	[0.912, 1.000]
		PPP	0.000	[0.000, 0.000]	0.000	[0.000, 0.000]	0.000	[0.000, 0.000]	0.000	[0.000, 0.000]	0.000	[0.000, 0.000]	0.000	[0.000, 0.000]	0.000	[0.000, 0.000]	0.000	[0.000, 0.000]	0.076	[0.066, 0.084]
	0.01	TPR	0.000	[0.000, 0.000]	0.000	[0.000, 0.000]	0.000	[0.000, 0.000]	0.000	[0.000, 0.000]	0.000	[0.000, 0.000]	0.000	[0.000, 0.000]	0.000	[0.000, 0.000]	0.000	[0.000, 0.000]	0.458	[0.094, 0.641]
		FPR	0.000	[0.000, 0.000]	0.000	[0.000, 0.000]	0.000	[0.000, 0.000]	0.000	[0.000, 0.000]	0.000	[0.000, 0.000]	0.000	[0.000, 0.000]	0.000	[0.000, 0.000]	0.000	[0.000, 0.000]	0.001	[0.000, 0.003]
		LR+	0.000	[0.000, 0.000]	0.000	[0.000, 0.000]	0.000	[0.000, 0.000]	0.000	[0.000, 0.000]	0.000	[0.000, 0.000]	0.000	[0.000, 0.000]	0.000	[0.000, 0.000]	0.000	[0.000, 0.000]	794.749	[84.406, 1000.000]
		LR-	1.000	[1.000, 1.000]	1.000	[1.000, 1.000]	1.000	[1.000, 1.000]	1.000	[1.000, 1.000]	1.000	[1.000, 1.000]	1.000	[1.000, 1.000]	1.000	[1.000, 1.000]	1.000	[1.000, 1.000]	0.542	[0.359, 0.906]
		DOR	0.000	[0.000, 0.000]	0.000	[0.000, 0.000]	0.000	[0.000, 0.000]	0.000	[0.000, 0.000]	0.000	[0.000, 0.000]	0.000	[0.000, 0.000]	0.000	[0.000, 0.000]	0.000	[0.000, 0.000]	1833.120	[118.368, 4430.000]
		MCC	0.000	[0.000, 0.000]	0.000	[0.000, 0.000]	0.000	[0.000, 0.000]	0.000	[0.000, 0.000]	0.000	[0.000, 0.000]	0.000	[0.000, 0.000]	0.000	[0.000, 0.000]	0.000	[0.000, 0.000]	0.623	[0.274, 0.799]
		PPV	0.000	[0.000, 0.000]	0.000	[0.000, 0.000]	0.000	[0.000, 0.000]	0.000	[0.000, 0.000]	0.000	[0.000, 0.000]	0.000	[0.000, 0.000]	0.000	[0.000, 0.000]	0.000	[0.000, 0.000]	0.880	[0.460, 1.000]
		PPP	0.000	[0.000, 0.000]	0.000	[0.000, 0.000]	0.000	[0.000, 0.000]	0.000	[0.000, 0.000]	0.000	[0.000, 0.000]	0.000	[0.000, 0.000]	0.000	[0.000, 0.000]	0.000	[0.000, 0.000]	0.005	[0.001, 0.009]
Data Set	size	data prior
GAA	356	0.17978
The data for this sheet comes from the GAA challenge; see Analyzed Challenges in the supplementary text. The regression type evaluation measures how well a method predicts a varaint's fractional enzyme activity measured by the experiment. The classification type evaluation measures how well does a method separate the 'pathogenic' (positives) and 'benign' (negatives) variants. A variant is labeled…

## Sheet: PCM1
Evidence	Prior	Measures	Bromberg	Bromberg CI	BioFold	BioFold CI	Evolutionary Action	Evolutionary Action CI	Bologna	Bologna CI	Carter	Carter CI	PolyPhen-2	PolyPhen-2 CI
		COV	1.000		1.000		1.000		1.000		1.000		1.000
		AUC	0.665*	[0.557, 0.773]	0.540	[0.399, 0.670]	0.494	[0.355, 0.634]	0.432	[0.364, 0.477]	0.335	[0.236, 0.449]	0.334	[0.190, 0.487]
		Truncated AUC	0.321*	[0.145, 0.550]	0.121	[0.061, 0.266]	0.097	[0.046, 0.242]	0.086	[0.073, 0.095]	0.062	[0.044, 0.086]	0.084	[0.000, 0.182]
		log-log AUC	0.672*	[0.536, 0.872]	0.514	[0.404, 0.636]	0.478	[0.360, 0.614]	0.476*	[0.448, 0.492]	0.421	[0.365, 0.469]	0.333	[0.112, 0.541]
Supporting	0.579	TPR	0.455	[0.000, 0.636]	0.000	[0.000, 0.591]	0.000	[0.000, 0.386]	0.000	[0.000, 0.000]	0.000	[0.000, 0.000]	0.000	[0.000, 0.000]
		FPR	0.125	[0.000, 0.188]	0.000	[0.000, 0.250]	0.000	[0.000, 0.156]	0.000	[0.000, 0.000]	0.000	[0.000, 0.000]	0.000	[0.000, 0.000]
		LR+	3.636	[0.000, 1000.000]	0.000	[0.000, 2.667]	0.000	[0.000, 2.182]	0.000	[0.000, 0.000]	0.000	[0.000, 0.000]	0.000	[0.000, 0.000]
		LR-	0.623	[0.416, 1.000]	1.000	[0.559, 1.000]	1.000	[0.727, 1.000]	1.000	[1.000, 1.000]	1.000	[1.000, 1.000]	1.000	[1.000, 1.000]
		DOR	5.833	[0.000, 1000.000]	0.000	[0.000, 5.023]	0.000	[0.000, 3.178]	0.000	[0.000, 0.000]	0.000	[0.000, 0.000]	0.000	[0.000, 0.000]
		MCC	0.350	[0.000, 0.579]	0.000	[0.000, 0.350]	0.000	[0.000, 0.253]	0.000	[0.000, 0.000]	0.000	[0.000, 0.000]	0.000	[0.000, 0.000]
		PPV	0.833	[0.000, 1.000]	0.000	[0.000, 0.786]	0.000	[0.000, 0.750]	0.000	[0.000, 0.000]	0.000	[0.000, 0.000]	0.000	[0.000, 0.000]
		PPP	0.316	[0.000, 0.421]	0.000	[0.000, 0.447]	0.000	[0.000, 0.289]	0.000	[0.000, 0.000]	0.000	[0.000, 0.000]	0.000	[0.000, 0.000]
	0.1	TPR	0.455	[0.000, 0.636]	0.000	[0.000, 0.545]	0.000	[0.000, 0.318]	0.000	[0.000, 0.000]	0.000	[0.000, 0.000]	0.000	[0.000, 0.000]
		FPR	0.125	[0.000, 0.188]	0.000	[0.000, 0.188]	0.000	[0.000, 0.125]	0.000	[0.000, 0.000]	0.000	[0.000, 0.000]	0.000	[0.000, 0.000]
		LR+	3.636	[0.000, 1000.000]	0.000	[0.000, 2.667]	0.000	[0.000, 2.182]	0.000	[0.000, 0.000]	0.000	[0.000, 0.000]	0.000	[0.000, 0.000]
		LR-	0.623	[0.416, 1.000]	1.000	[0.571, 1.000]	1.000	[0.727, 1.000]	1.000	[1.000, 1.000]	1.000	[1.000, 1.000]	1.000	[1.000, 1.000]
		DOR	5.833	[0.000, 1000.000]	0.000	[0.000, 5.023]	0.000	[0.000, 3.000]	0.000	[0.000, 0.000]	0.000	[0.000, 0.000]	0.000	[0.000, 0.000]
		MCC	0.271	[0.000, 0.688]	0.000	[0.000, 0.246]	0.000	[0.000, 0.163]	0.000	[0.000, 0.000]	0.000	[0.000, 0.000]	0.000	[0.000, 0.000]
		PPV	0.288	[0.000, 1.000]	0.000	[0.000, 0.229]	0.000	[0.000, 0.195]	0.000	[0.000, 0.000]	0.000	[0.000, 0.000]	0.000	[0.000, 0.000]
		PPP	0.158	[0.000, 0.228]	0.000	[0.000, 0.221]	0.000	[0.000, 0.142]	0.000	[0.000, 0.000]	0.000	[0.000, 0.000]	0.000	[0.000, 0.000]
	0.01	TPR	0.455	[0.000, 0.636]	0.000	[0.000, 0.000]	0.000	[0.000, 0.000]	0.000	[0.000, 0.000]	0.000	[0.000, 0.000]	0.000	[0.000, 0.000]
		FPR	0.125	[0.000, 0.125]	0.000	[0.000, 0.000]	0.000	[0.000, 0.000]	0.000	[0.000, 0.000]	0.000	[0.000, 0.000]	0.000	[0.000, 0.000]
		LR+	3.636	[0.000, 1000.000]	0.000	[0.000, 0.000]	0.000	[0.000, 0.000]	0.000	[0.000, 0.000]	0.000	[0.000, 0.000]	0.000	[0.000, 0.000]
		LR-	0.623	[0.416, 1.000]	1.000	[1.000, 1.000]	1.000	[1.000, 1.000]	1.000	[1.000, 1.000]	1.000	[1.000, 1.000]	1.000	[1.000, 1.000]
		DOR	5.833	[0.000, 1000.000]	0.000	[0.000, 0.000]	0.000	[0.000, 0.000]	0.000	[0.000, 0.000]	0.000	[0.000, 0.000]	0.000	[0.000, 0.000]
		MCC	0.098	[0.000, 0.705]	0.000	[0.000, 0.000]	0.000	[0.000, 0.000]	0.000	[0.000, 0.000]	0.000	[0.000, 0.000]	0.000	[0.000, 0.000]
		PPV	0.035	[0.000, 1.000]	0.000	[0.000, 0.000]	0.000	[0.000, 0.000]	0.000	[0.000, 0.000]	0.000	[0.000, 0.000]	0.000	[0.000, 0.000]
		PPP	0.128	[0.000, 0.130]	0.000	[0.000, 0.000]	0.000	[0.000, 0.000]	0.000	[0.000, 0.000]	0.000	[0.000, 0.000]	0.000	[0.000, 0.000]
Moderate	0.579	TPR	0.455	[0.000, 0.636]	0.000	[0.000, 0.000]	0.000	[0.000, 0.000]	0.000	[0.000, 0.000]	0.000	[0.000, 0.000]	0.000	[0.000, 0.000]
		FPR	0.125	[0.000, 0.125]	0.000	[0.000, 0.000]	0.000	[0.000, 0.000]	0.000	[0.000, 0.000]	0.000	[0.000, 0.000]	0.000	[0.000, 0.000]
		LR+	3.636	[0.000, 1000.000]	0.000	[0.000, 0.000]	0.000	[0.000, 0.000]	0.000	[0.000, 0.000]	0.000	[0.000, 0.000]	0.000	[0.000, 0.000]
		LR-	0.623	[0.416, 1.000]	1.000	[1.000, 1.000]	1.000	[1.000, 1.000]	1.000	[1.000, 1.000]	1.000	[1.000, 1.000]	1.000	[1.000, 1.000]
		DOR	5.833	[0.000, 1000.000]	0.000	[0.000, 0.000]	0.000	[0.000, 0.000]	0.000	[0.000, 0.000]	0.000	[0.000, 0.000]	0.000	[0.000, 0.000]
		MCC	0.350	[0.000, 0.579]	0.000	[0.000, 0.000]	0.000	[0.000, 0.000]	0.000	[0.000, 0.000]	0.000	[0.000, 0.000]	0.000	[0.000, 0.000]
		PPV	0.833	[0.000, 1.000]	0.000	[0.000, 0.000]	0.000	[0.000, 0.000]	0.000	[0.000, 0.000]	0.000	[0.000, 0.000]	0.000	[0.000, 0.000]
		PPP	0.316	[0.000, 0.395]	0.000	[0.000, 0.000]	0.000	[0.000, 0.000]	0.000	[0.000, 0.000]	0.000	[0.000, 0.000]	0.000	[0.000, 0.000]
	0.1	TPR	0.000	[0.000, 0.591]	0.000	[0.000, 0.000]	0.000	[0.000, 0.000]	0.000	[0.000, 0.000]	0.000	[0.000, 0.000]	0.000	[0.000, 0.000]
		FPR	0.000	[0.000, 0.125]	0.000	[0.000, 0.000]	0.000	[0.000, 0.000]	0.000	[0.000, 0.000]	0.000	[0.000, 0.000]	0.000	[0.000, 0.000]
		LR+	0.000	[0.000, 1000.000]	0.000	[0.000, 0.000]	0.000	[0.000, 0.000]	0.000	[0.000, 0.000]	0.000	[0.000, 0.000]	0.000	[0.000, 0.000]
		LR-	1.000	[0.416, 1.000]	1.000	[1.000, 1.000]	1.000	[1.000, 1.000]	1.000	[1.000, 1.000]	1.000	[1.000, 1.000]	1.000	[1.000, 1.000]
		DOR	0.000	[0.000, 1000.000]	0.000	[0.000, 0.000]	0.000	[0.000, 0.000]	0.000	[0.000, 0.000]	0.000	[0.000, 0.000]	0.000	[0.000, 0.000]
		MCC	0.000	[0.000, 0.688]	0.000	[0.000, 0.000]	0.000	[0.000, 0.000]	0.000	[0.000, 0.000]	0.000	[0.000, 0.000]	0.000	[0.000, 0.000]
		PPV	0.000	[0.000, 1.000]	0.000	[0.000, 0.000]	0.000	[0.000, 0.000]	0.000	[0.000, 0.000]	0.000	[0.000, 0.000]	0.000	[0.000, 0.000]
		PPP	0.000	[0.000, 0.167]	0.000	[0.000, 0.000]	0.000	[0.000, 0.000]	0.000	[0.000, 0.000]	0.000	[0.000, 0.000]	0.000	[0.000, 0.000]
	0.01	TPR	0.000	[0.000, 0.545]	0.000	[0.000, 0.000]	0.000	[0.000, 0.000]	0.000	[0.000, 0.000]	0.000	[0.000, 0.000]	0.000	[0.000, 0.000]
		FPR	0.000	[0.000, 0.000]	0.000	[0.000, 0.000]	0.000	[0.000, 0.000]	0.000	[0.000, 0.000]	0.000	[0.000, 0.000]	0.000	[0.000, 0.000]
		LR+	0.000	[0.000, 1000.000]	0.000	[0.000, 0.000]	0.000	[0.000, 0.000]	0.000	[0.000, 0.000]	0.000	[0.000, 0.000]	0.000	[0.000, 0.000]
		LR-	1.000	[0.455, 1.000]	1.000	[1.000, 1.000]	1.000	[1.000, 1.000]	1.000	[1.000, 1.000]	1.000	[1.000, 1.000]	1.000	[1.000, 1.000]
		DOR	0.000	[0.000, 1000.000]	0.000	[0.000, 0.000]	0.000	[0.000, 0.000]	0.000	[0.000, 0.000]	0.000	[0.000, 0.000]	0.000	[0.000, 0.000]
		MCC	0.000	[0.000, 0.705]	0.000	[0.000, 0.000]	0.000	[0.000, 0.000]	0.000	[0.000, 0.000]	0.000	[0.000, 0.000]	0.000	[0.000, 0.000]
		PPV	0.000	[0.000, 1.000]	0.000	[0.000, 0.000]	0.000	[0.000, 0.000]	0.000	[0.000, 0.000]	0.000	[0.000, 0.000]	0.000	[0.000, 0.000]
		PPP	0.000	[0.000, 0.005]	0.000	[0.000, 0.000]	0.000	[0.000, 0.000]	0.000	[0.000, 0.000]	0.000	[0.000, 0.000]	0.000	[0.000, 0.000]
Strong	0.579	TPR	0.000	[0.000, 0.500]	0.000	[0.000, 0.000]	0.000	[0.000, 0.000]	0.000	[0.000, 0.000]	0.000	[0.000, 0.000]	0.000	[0.000, 0.000]
		FPR	0.000	[0.000, 0.000]	0.000	[0.000, 0.000]	0.000	[0.000, 0.000]	0.000	[0.000, 0.000]	0.000	[0.000, 0.000]	0.000	[0.000, 0.000]
		LR+	0.000	[0.000, 1000.000]	0.000	[0.000, 0.000]	0.000	[0.000, 0.000]	0.000	[0.000, 0.000]	0.000	[0.000, 0.000]	0.000	[0.000, 0.000]
		LR-	1.000	[0.500, 1.000]	1.000	[1.000, 1.000]	1.000	[1.000, 1.000]	1.000	[1.000, 1.000]	1.000	[1.000, 1.000]	1.000	[1.000, 1.000]
		DOR	0.000	[0.000, 1000.000]	0.000	[0.000, 0.000]	0.000	[0.000, 0.000]	0.000	[0.000, 0.000]	0.000	[0.000, 0.000]	0.000	[0.000, 0.000]
		MCC	0.000	[0.000, 0.544]	0.000	[0.000, 0.000]	0.000	[0.000, 0.000]	0.000	[0.000, 0.000]	0.000	[0.000, 0.000]	0.000	[0.000, 0.000]
		PPV	0.000	[0.000, 1.000]	0.000	[0.000, 0.000]	0.000	[0.000, 0.000]	0.000	[0.000, 0.000]	0.000	[0.000, 0.000]	0.000	[0.000, 0.000]
		PPP	0.000	[0.000, 0.289]	0.000	[0.000, 0.000]	0.000	[0.000, 0.000]	0.000	[0.000, 0.000]	0.000	[0.000, 0.000]	0.000	[0.000, 0.000]
	0.1	TPR	0.000	[0.000, 0.500]	0.000	[0.000, 0.000]	0.000	[0.000, 0.000]	0.000	[0.000, 0.000]	0.000	[0.000, 0.000]	0.000	[0.000, 0.000]
		FPR	0.000	[0.000, 0.000]	0.000	[0.000, 0.000]	0.000	[0.000, 0.000]	0.000	[0.000, 0.000]	0.000	[0.000, 0.000]	0.000	[0.000, 0.000]
		LR+	0.000	[0.000, 1000.000]	0.000	[0.000, 0.000]	0.000	[0.000, 0.000]	0.000	[0.000, 0.000]	0.000	[0.000, 0.000]	0.000	[0.000, 0.000]
		LR-	1.000	[0.500, 1.000]	1.000	[1.000, 1.000]	1.000	[1.000, 1.000]	1.000	[1.000, 1.000]	1.000	[1.000, 1.000]	1.000	[1.000, 1.000]
		DOR	0.000	[0.000, 1000.000]	0.000	[0.000, 0.000]	0.000	[0.000, 0.000]	0.000	[0.000, 0.000]	0.000	[0.000, 0.000]	0.000	[0.000, 0.000]
		MCC	0.000	[0.000, 0.688]	0.000	[0.000, 0.000]	0.000	[0.000, 0.000]	0.000	[0.000, 0.000]	0.000	[0.000, 0.000]	0.000	[0.000, 0.000]
		PPV	0.000	[0.000, 1.000]	0.000	[0.000, 0.000]	0.000	[0.000, 0.000]	0.000	[0.000, 0.000]	0.000	[0.000, 0.000]	0.000	[0.000, 0.000]
		PPP	0.000	[0.000, 0.050]	0.000	[0.000, 0.000]	0.000	[0.000, 0.000]	0.000	[0.000, 0.000]	0.000	[0.000, 0.000]	0.000	[0.000, 0.000]
	0.01	TPR	0.000	[0.000, 0.500]	0.000	[0.000, 0.000]	0.000	[0.000, 0.000]	0.000	[0.000, 0.000]	0.000	[0.000, 0.000]	0.000	[0.000, 0.000]
		FPR	0.000	[0.000, 0.000]	0.000	[0.000, 0.000]	0.000	[0.000, 0.000]	0.000	[0.000, 0.000]	0.000	[0.000, 0.000]	0.000	[0.000, 0.000]
		LR+	0.000	[0.000, 1000.000]	0.000	[0.000, 0.000]	0.000	[0.000, 0.000]	0.000	[0.000, 0.000]	0.000	[0.000, 0.000]	0.000	[0.000, 0.000]
		LR-	1.000	[0.500, 1.000]	1.000	[1.000, 1.000]	1.000	[1.000, 1.000]	1.000	[1.000, 1.000]	1.000	[1.000, 1.000]	1.000	[1.000, 1.000]
		DOR	0.000	[0.000, 1000.000]	0.000	[0.000, 0.000]	0.000	[0.000, 0.000]	0.000	[0.000, 0.000]	0.000	[0.000, 0.000]	0.000	[0.000, 0.000]
		MCC	0.000	[0.000, 0.705]	0.000	[0.000, 0.000]	0.000	[0.000, 0.000]	0.000	[0.000, 0.000]	0.000	[0.000, 0.000]	0.000	[0.000, 0.000]
		PPV	0.000	[0.000, 1.000]	0.000	[0.000, 0.000]	0.000	[0.000, 0.000]	0.000	[0.000, 0.000]	0.000	[0.000, 0.000]	0.000	[0.000, 0.000]
		PPP	0.000	[0.000, 0.005]	0.000	[0.000, 0.000]	0.000	[0.000, 0.000]	0.000	[0.000, 0.000]	0.000	[0.000, 0.000]	0.000	[0.000, 0.000]
Data Set	size	data prior
PCM1	38	0.57895
The data for this sheet comes from the PCM1 challenge; see Analyzed Challenges in the supplementary text. The classification type evaluation measures how well does a method separate the 'pathogenic' (positives) and 'benign' (negatives) variants. A variant is labeled as 'pathogenic' or 'benign' by comparing the mutant and wild-type brain ventricle volumes in a zebrafish model. The data prior corre…

## Sheet: LPYK1
Evidence	Prior	Measures	London	London CI	Evolutionary Action	Evolutionary Action CI	Seok	Seok CI	Bologna	Bologna CI	PolyPhen-2	PolyPhen-2 CI
		COV	1.000		1.000		1.000		1.000		1.000
		AUC	0.800*	[0.698, 0.896]	0.803*	[0.714, 0.879]	0.755*	[0.673, 0.847]	0.500*	[0.500, 0.500]	0.790*	[0.684, 0.886]
		Truncated AUC	0.548*	[0.382, 0.713]	0.326*	[0.173, 0.517]	0.511*	[0.371, 0.674]	0.100*	[0.100, 0.100]	0.580*	[0.424, 0.743]
		log-log AUC	0.782*	[0.670, 0.870]	0.684*	[0.511, 0.792]	0.687*	[0.611, 0.800]	0.500*	[0.500, 0.500]	0.789*	[0.672, 0.900]
Supporting	0.204	TPR	0.696	[0.261, 0.826]	0.217	[0.000, 0.783]	0.000	[0.000, 0.000]	0.000	[0.000, 0.000]	0.000	[0.000, 0.913]
		FPR	0.122	[0.000, 0.200]	0.044	[0.000, 0.167]	0.000	[0.000, 0.000]	0.000	[0.000, 0.000]	0.000	[0.000, 0.417]
		LR+	5.692	[3.595, 1000.000]	4.891	[0.000, 27.391]	0.000	[0.000, 0.000]	0.000	[0.000, 0.000]	0.000	[0.000, 24.457]
		LR-	0.347	[0.194, 0.765]	0.819	[0.268, 1.000]	1.000	[1.000, 1.000]	1.000	[1.000, 1.000]	1.000	[0.142, 1.000]
		DOR	16.416	[7.057, 1000.000]	5.972	[0.000, 57.100]	0.000	[0.000, 0.000]	0.000	[0.000, 0.000]	0.000	[0.000, 57.207]
		MCC	0.541	[0.326, 0.650]	0.257	[0.000, 0.551]	0.000	[0.000, 0.000]	0.000	[0.000, 0.000]	0.000	[0.000, 0.611]
		PPV	0.593	[0.479, 1.000]	0.556	[0.000, 0.875]	0.000	[0.000, 0.000]	0.000	[0.000, 0.000]	0.000	[0.000, 0.862]
		PPP	0.239	[0.062, 0.310]	0.080	[0.000, 0.292]	0.000	[0.000, 0.000]	0.000	[0.000, 0.000]	0.000	[0.000, 0.513]
	0.1	TPR	0.565	[0.217, 0.826]	0.217	[0.000, 0.435]	0.000	[0.000, 0.000]	0.000	[0.000, 0.000]	0.000	[0.000, 0.652]
		FPR	0.111	[0.000, 0.156]	0.022	[0.000, 0.067]	0.000	[0.000, 0.000]	0.000	[0.000, 0.000]	0.000	[0.000, 0.067]
		LR+	5.087	[4.159, 1000.000]	9.783	[0.000, 1000.000]	0.000	[0.000, 0.000]	0.000	[0.000, 0.000]	0.000	[0.000, 2.935]
		LR-	0.489	[0.210, 0.791]	0.800	[0.581, 1.000]	1.000	[1.000, 1.000]	1.000	[1.000, 1.000]	1.000	[0.389, 1.000]
		DOR	10.400	[7.739, 1000.000]	12.222	[0.000, 1000.000]	0.000	[0.000, 0.000]	0.000	[0.000, 0.000]	0.000	[0.000, 20.492]
		MCC	0.375	[0.293, 0.603]	0.293	[0.000, 0.483]	0.000	[0.000, 0.000]	0.000	[0.000, 0.000]	0.000	[0.000, 0.356]
		PPV	0.361	[0.316, 1.000]	0.521	[0.000, 1.000]	0.000	[0.000, 0.000]	0.000	[0.000, 0.000]	0.000	[0.000, 0.246]
		PPP	0.157	[0.027, 0.217]	0.042	[0.000, 0.096]	0.000	[0.000, 0.000]	0.000	[0.000, 0.000]	0.000	[0.000, 0.121]
	0.01	TPR	0.304	[0.130, 0.674]	0.217	[0.000, 0.391]	0.000	[0.000, 0.000]	0.000	[0.000, 0.000]	0.000	[0.000, 0.000]
		FPR	0.011	[0.000, 0.089]	0.011	[0.000, 0.044]	0.000	[0.000, 0.000]	0.000	[0.000, 0.000]	0.000	[0.000, 0.000]
		LR+	27.391	[5.870, 1000.000]	19.565	[0.000, 1000.000]	0.000	[0.000, 0.000]	0.000	[0.000, 0.000]	0.000	[0.000, 0.000]
		LR-	0.703	[0.351, 0.870]	0.791	[0.630, 1.000]	1.000	[1.000, 1.000]	1.000	[1.000, 1.000]	1.000	[1.000, 1.000]
		DOR	38.938	[9.263, 1000.000]	24.722	[0.000, 1000.000]	0.000	[0.000, 0.000]	0.000	[0.000, 0.000]	0.000	[0.000, 0.000]
		MCC	0.248	[0.109, 0.624]	0.180	[0.000, 0.509]	0.000	[0.000, 0.000]	0.000	[0.000, 0.000]	0.000	[0.000, 0.000]
		PPV	0.217	[0.056, 1.000]	0.165	[0.000, 1.000]	0.000	[0.000, 0.000]	0.000	[0.000, 0.000]	0.000	[0.000, 0.000]
		PPP	0.014	[0.002, 0.094]	0.013	[0.000, 0.047]	0.000	[0.000, 0.000]	0.000	[0.000, 0.000]	0.000	[0.000, 0.000]
Moderate	0.204	TPR	0.304	[0.130, 0.652]	0.217	[0.000, 0.391]	0.000	[0.000, 0.000]	0.000	[0.000, 0.000]	0.000	[0.000, 0.000]
		FPR	0.011	[0.000, 0.078]	0.011	[0.000, 0.044]	0.000	[0.000, 0.000]	0.000	[0.000, 0.000]	0.000	[0.000, 0.000]
		LR+	27.391	[5.870, 1000.000]	19.565	[0.000, 1000.000]	0.000	[0.000, 0.000]	0.000	[0.000, 0.000]	0.000	[0.000, 0.000]
		LR-	0.703	[0.377, 0.870]	0.791	[0.630, 1.000]	1.000	[1.000, 1.000]	1.000	[1.000, 1.000]	1.000	[1.000, 1.000]
		DOR	38.938	[9.263, 1000.000]	24.722	[0.000, 1000.000]	0.000	[0.000, 0.000]	0.000	[0.000, 0.000]	0.000	[0.000, 0.000]
		MCC	0.460	[0.289, 0.644]	0.370	[0.000, 0.508]	0.000	[0.000, 0.000]	0.000	[0.000, 0.000]	0.000	[0.000, 0.000]
		PPV	0.875	[0.600, 1.000]	0.833	[0.000, 1.000]	0.000	[0.000, 0.000]	0.000	[0.000, 0.000]	0.000	[0.000, 0.000]
		PPP	0.071	[0.035, 0.186]	0.053	[0.000, 0.106]	0.000	[0.000, 0.000]	0.000	[0.000, 0.000]	0.000	[0.000, 0.000]
	0.1	TPR	0.304	[0.000, 0.522]	0.000	[0.000, 0.370]	0.000	[0.000, 0.000]	0.000	[0.000, 0.000]	0.000	[0.000, 0.000]
		FPR	0.011	[0.000, 0.044]	0.000	[0.000, 0.033]	0.000	[0.000, 0.000]	0.000	[0.000, 0.000]	0.000	[0.000, 0.000]
		LR+	27.391	[0.000, 1000.000]	0.000	[0.000, 1000.000]	0.000	[0.000, 0.000]	0.000	[0.000, 0.000]	0.000	[0.000, 0.000]
		LR-	0.703	[0.481, 1.000]	1.000	[0.648, 1.000]	1.000	[1.000, 1.000]	1.000	[1.000, 1.000]	1.000	[1.000, 1.000]
		DOR	38.938	[0.000, 1000.000]	0.000	[0.000, 1000.000]	0.000	[0.000, 0.000]	0.000	[0.000, 0.000]	0.000	[0.000, 0.000]
		MCC	0.447	[0.000, 0.640]	0.000	[0.000, 0.532]	0.000	[0.000, 0.000]	0.000	[0.000, 0.000]	0.000	[0.000, 0.000]
		PPV	0.753	[0.000, 1.000]	0.000	[0.000, 1.000]	0.000	[0.000, 0.000]	0.000	[0.000, 0.000]	0.000	[0.000, 0.000]
		PPP	0.040	[0.000, 0.092]	0.000	[0.000, 0.060]	0.000	[0.000, 0.000]	0.000	[0.000, 0.000]	0.000	[0.000, 0.000]
	0.01	TPR	0.000	[0.000, 0.435]	0.000	[0.000, 0.261]	0.000	[0.000, 0.000]	0.000	[0.000, 0.000]	0.000	[0.000, 0.000]
		FPR	0.000	[0.000, 0.011]	0.000	[0.000, 0.000]	0.000	[0.000, 0.000]	0.000	[0.000, 0.000]	0.000	[0.000, 0.000]
		LR+	0.000	[0.000, 1000.000]	0.000	[0.000, 1000.000]	0.000	[0.000, 0.000]	0.000	[0.000, 0.000]	0.000	[0.000, 0.000]
		LR-	1.000	[0.565, 1.000]	1.000	[0.739, 1.000]	1.000	[1.000, 1.000]	1.000	[1.000, 1.000]	1.000	[1.000, 1.000]
		DOR	0.000	[0.000, 1000.000]	0.000	[0.000, 1000.000]	0.000	[0.000, 0.000]	0.000	[0.000, 0.000]	0.000	[0.000, 0.000]
		MCC	0.000	[0.000, 0.658]	0.000	[0.000, 0.312]	0.000	[0.000, 0.000]	0.000	[0.000, 0.000]	0.000	[0.000, 0.000]
		PPV	0.000	[0.000, 1.000]	0.000	[0.000, 1.000]	0.000	[0.000, 0.000]	0.000	[0.000, 0.000]	0.000	[0.000, 0.000]
		PPP	0.000	[0.000, 0.015]	0.000	[0.000, 0.003]	0.000	[0.000, 0.000]	0.000	[0.000, 0.000]	0.000	[0.000, 0.000]
Strong	0.204	TPR	0.000	[0.000, 0.435]	0.000	[0.000, 0.261]	0.000	[0.000, 0.000]	0.000	[0.000, 0.000]	0.000	[0.000, 0.000]
		FPR	0.000	[0.000, 0.011]	0.000	[0.000, 0.000]	0.000	[0.000, 0.000]	0.000	[0.000, 0.000]	0.000	[0.000, 0.000]
		LR+	0.000	[0.000, 1000.000]	0.000	[0.000, 1000.000]	0.000	[0.000, 0.000]	0.000	[0.000, 0.000]	0.000	[0.000, 0.000]
		LR-	1.000	[0.565, 1.000]	1.000	[0.748, 1.000]	1.000	[1.000, 1.000]	1.000	[1.000, 1.000]	1.000	[1.000, 1.000]
		DOR	0.000	[0.000, 1000.000]	0.000	[0.000, 1000.000]	0.000	[0.000, 0.000]	0.000	[0.000, 0.000]	0.000	[0.000, 0.000]
		MCC	0.000	[0.000, 0.616]	0.000	[0.000, 0.426]	0.000	[0.000, 0.000]	0.000	[0.000, 0.000]	0.000	[0.000, 0.000]
		PPV	0.000	[0.000, 1.000]	0.000	[0.000, 1.000]	0.000	[0.000, 0.000]	0.000	[0.000, 0.000]	0.000	[0.000, 0.000]
		PPP	0.000	[0.000, 0.097]	0.000	[0.000, 0.053]	0.000	[0.000, 0.000]	0.000	[0.000, 0.000]	0.000	[0.000, 0.000]
	0.1	TPR	0.000	[0.000, 0.435]	0.000	[0.000, 0.000]	0.000	[0.000, 0.000]	0.000	[0.000, 0.000]	0.000	[0.000, 0.000]
		FPR	0.000	[0.000, 0.000]	0.000	[0.000, 0.000]	0.000	[0.000, 0.000]	0.000	[0.000, 0.000]	0.000	[0.000, 0.000]
		LR+	0.000	[0.000, 1000.000]	0.000	[0.000, 0.000]	0.000	[0.000, 0.000]	0.000	[0.000, 0.000]	0.000	[0.000, 0.000]
		LR-	1.000	[0.565, 1.000]	1.000	[1.000, 1.000]	1.000	[1.000, 1.000]	1.000	[1.000, 1.000]	1.000	[1.000, 1.000]
		DOR	0.000	[0.000, 1000.000]	0.000	[0.000, 0.000]	0.000	[0.000, 0.000]	0.000	[0.000, 0.000]	0.000	[0.000, 0.000]
		MCC	0.000	[0.000, 0.640]	0.000	[0.000, 0.000]	0.000	[0.000, 0.000]	0.000	[0.000, 0.000]	0.000	[0.000, 0.000]
		PPV	0.000	[0.000, 1.000]	0.000	[0.000, 0.000]	0.000	[0.000, 0.000]	0.000	[0.000, 0.000]	0.000	[0.000, 0.000]
		PPP	0.000	[0.000, 0.043]	0.000	[0.000, 0.000]	0.000	[0.000, 0.000]	0.000	[0.000, 0.000]	0.000	[0.000, 0.000]
	0.01	TPR	0.000	[0.000, 0.000]	0.000	[0.000, 0.000]	0.000	[0.000, 0.000]	0.000	[0.000, 0.000]	0.000	[0.000, 0.000]
		FPR	0.000	[0.000, 0.000]	0.000	[0.000, 0.000]	0.000	[0.000, 0.000]	0.000	[0.000, 0.000]	0.000	[0.000, 0.000]
		LR+	0.000	[0.000, 0.000]	0.000	[0.000, 0.000]	0.000	[0.000, 0.000]	0.000	[0.000, 0.000]	0.000	[0.000, 0.000]
		LR-	1.000	[1.000, 1.000]	1.000	[1.000, 1.000]	1.000	[1.000, 1.000]	1.000	[1.000, 1.000]	1.000	[1.000, 1.000]
		DOR	0.000	[0.000, 0.000]	0.000	[0.000, 0.000]	0.000	[0.000, 0.000]	0.000	[0.000, 0.000]	0.000	[0.000, 0.000]
		MCC	0.000	[0.000, 0.000]	0.000	[0.000, 0.000]	0.000	[0.000, 0.000]	0.000	[0.000, 0.000]	0.000	[0.000, 0.000]
		PPV	0.000	[0.000, 0.000]	0.000	[0.000, 0.000]	0.000	[0.000, 0.000]	0.000	[0.000, 0.000]	0.000	[0.000, 0.000]
		PPP	0.000	[0.000, 0.000]	0.000	[0.000, 0.000]	0.000	[0.000, 0.000]	0.000	[0.000, 0.000]	0.000	[0.000, 0.000]
Data Set	size	data prior
L-PYK1	113	0.20354
The data for this sheet comes from the first set of variants in the L-PYK challenge; see Analyzed Challenges in the supplementary text. The classification type evaluation measures how well does a method separate the 'absence' of enzymatic activity (positives) and 'presence' (negatives) variants. A variant is assigned the 'presence' label if enzymatic activity was observed for it in the experiment…

## Sheet: LPYK2
Evidence	Prior	Measures	Evolutionary Action	Evolutionary Action CI	Seok	Seok CI	London	London CI	Bologna	Bologna CI	PolyPhen-2	PolyPhen-2 CI
		COV	0.998		0.998		0.998		0.998		0.993
		AUC	0.763*	[0.707, 0.814]	0.608*	[0.551, 0.668]	0.712*	[0.654, 0.772]	0.537	[0.479, 0.594]	0.783*	[0.727, 0.832]
		Truncated AUC	0.298*	[0.200, 0.414]	0.255*	[0.172, 0.348]	0.165	[0.092, 0.248]	0.144	[0.077, 0.216]	0.298*	[0.200, 0.401]
		log-log AUC	0.570*	[0.405, 0.680]	0.520*	[0.462, 0.569]	0.312	[0.265, 0.362]	0.446*	[0.361, 0.499]	0.520*	[0.447, 0.576]
Supporting	0.103	TPR	0.273	[0.091, 0.432]	0.000	[0.000, 0.000]	0.000	[0.000, 0.000]	0.000	[0.000, 0.000]	0.767	[0.000, 0.884]
		FPR	0.068	[0.024, 0.098]	0.000	[0.000, 0.000]	0.000	[0.000, 0.000]	0.000	[0.000, 0.000]	0.346	[0.000, 0.367]
		LR+	4.007	[2.063, 7.442]	0.000	[0.000, 0.000]	0.000	[0.000, 0.000]	0.000	[0.000, 0.000]	2.215	[0.000, 2.967]
		LR-	0.780	[0.613, 0.944]	1.000	[1.000, 1.000]	1.000	[1.000, 1.000]	1.000	[1.000, 1.000]	0.356	[0.180, 1.000]
		DOR	5.135	[2.201, 10.917]	0.000	[0.000, 0.000]	0.000	[0.000, 0.000]	0.000	[0.000, 0.000]	6.225	[0.000, 14.336]
		MCC	0.218	[0.077, 0.348]	0.000	[0.000, 0.000]	0.000	[0.000, 0.000]	0.000	[0.000, 0.000]	0.262	[0.000, 0.341]
		PPV	0.315	[0.192, 0.461]	0.000	[0.000, 0.000]	0.000	[0.000, 0.000]	0.000	[0.000, 0.000]	0.203	[0.000, 0.254]
		PPP	0.089	[0.038, 0.131]	0.000	[0.000, 0.000]	0.000	[0.000, 0.000]	0.000	[0.000, 0.000]	0.390	[0.000, 0.418]
	0.1	TPR	0.273	[0.091, 0.432]	0.000	[0.000, 0.000]	0.000	[0.000, 0.000]	0.000	[0.000, 0.000]	0.767	[0.000, 0.884]
		FPR	0.068	[0.024, 0.098]	0.000	[0.000, 0.000]	0.000	[0.000, 0.000]	0.000	[0.000, 0.000]	0.346	[0.000, 0.365]
		LR+	4.007	[2.063, 7.442]	0.000	[0.000, 0.000]	0.000	[0.000, 0.000]	0.000	[0.000, 0.000]	2.215	[0.000, 3.016]
		LR-	0.780	[0.613, 0.944]	1.000	[1.000, 1.000]	1.000	[1.000, 1.000]	1.000	[1.000, 1.000]	0.356	[0.180, 1.000]
		DOR	5.135	[2.201, 10.917]	0.000	[0.000, 0.000]	0.000	[0.000, 0.000]	0.000	[0.000, 0.000]	6.225	[0.000, 14.212]
		MCC	0.216	[0.076, 0.345]	0.000	[0.000, 0.000]	0.000	[0.000, 0.000]	0.000	[0.000, 0.000]	0.259	[0.000, 0.337]
		PPV	0.308	[0.186, 0.453]	0.000	[0.000, 0.000]	0.000	[0.000, 0.000]	0.000	[0.000, 0.000]	0.198	[0.000, 0.251]
		PPP	0.089	[0.037, 0.130]	0.000	[0.000, 0.000]	0.000	[0.000, 0.000]	0.000	[0.000, 0.000]	0.389	[0.000, 0.414]
	0.01	TPR	0.227	[0.000, 0.364]	0.000	[0.000, 0.000]	0.000	[0.000, 0.000]	0.000	[0.000, 0.000]	0.000	[0.000, 0.000]
		FPR	0.037	[0.000, 0.071]	0.000	[0.000, 0.000]	0.000	[0.000, 0.000]	0.000	[0.000, 0.000]	0.000	[0.000, 0.000]
		LR+	6.201	[0.000, 9.350]	0.000	[0.000, 0.000]	0.000	[0.000, 0.000]	0.000	[0.000, 0.000]	0.000	[0.000, 0.000]
		LR-	0.802	[0.665, 1.000]	1.000	[1.000, 1.000]	1.000	[1.000, 1.000]	1.000	[1.000, 1.000]	1.000	[1.000, 1.000]
		DOR	7.731	[0.000, 12.648]	0.000	[0.000, 0.000]	0.000	[0.000, 0.000]	0.000	[0.000, 0.000]	0.000	[0.000, 0.000]
		MCC	0.099	[0.000, 0.145]	0.000	[0.000, 0.000]	0.000	[0.000, 0.000]	0.000	[0.000, 0.000]	0.000	[0.000, 0.000]
		PPV	0.059	[0.000, 0.086]	0.000	[0.000, 0.000]	0.000	[0.000, 0.000]	0.000	[0.000, 0.000]	0.000	[0.000, 0.000]
		PPP	0.039	[0.000, 0.072]	0.000	[0.000, 0.000]	0.000	[0.000, 0.000]	0.000	[0.000, 0.000]	0.000	[0.000, 0.000]
Moderate	0.103	TPR	0.000	[0.000, 0.318]	0.000	[0.000, 0.000]	0.000	[0.000, 0.000]	0.000	[0.000, 0.000]	0.000	[0.000, 0.000]
		FPR	0.000	[0.000, 0.045]	0.000	[0.000, 0.000]	0.000	[0.000, 0.000]	0.000	[0.000, 0.000]	0.000	[0.000, 0.000]
		LR+	0.000	[0.000, 9.845]	0.000	[0.000, 0.000]	0.000	[0.000, 0.000]	0.000	[0.000, 0.000]	0.000	[0.000, 0.000]
		LR-	1.000	[0.710, 1.000]	1.000	[1.000, 1.000]	1.000	[1.000, 1.000]	1.000	[1.000, 1.000]	1.000	[1.000, 1.000]
		DOR	0.000	[0.000, 13.782]	0.000	[0.000, 0.000]	0.000	[0.000, 0.000]	0.000	[0.000, 0.000]	0.000	[0.000, 0.000]
		MCC	0.000	[0.000, 0.355]	0.000	[0.000, 0.000]	0.000	[0.000, 0.000]	0.000	[0.000, 0.000]	0.000	[0.000, 0.000]
		PPV	0.000	[0.000, 0.531]	0.000	[0.000, 0.000]	0.000	[0.000, 0.000]	0.000	[0.000, 0.000]	0.000	[0.000, 0.000]
		PPP	0.000	[0.000, 0.068]	0.000	[0.000, 0.000]	0.000	[0.000, 0.000]	0.000	[0.000, 0.000]	0.000	[0.000, 0.000]
	0.1	TPR	0.000	[0.000, 0.318]	0.000	[0.000, 0.000]	0.000	[0.000, 0.000]	0.000	[0.000, 0.000]	0.000	[0.000, 0.000]
		FPR	0.000	[0.000, 0.045]	0.000	[0.000, 0.000]	0.000	[0.000, 0.000]	0.000	[0.000, 0.000]	0.000	[0.000, 0.000]
		LR+	0.000	[0.000, 9.845]	0.000	[0.000, 0.000]	0.000	[0.000, 0.000]	0.000	[0.000, 0.000]	0.000	[0.000, 0.000]
		LR-	1.000	[0.710, 1.000]	1.000	[1.000, 1.000]	1.000	[1.000, 1.000]	1.000	[1.000, 1.000]	1.000	[1.000, 1.000]
		DOR	0.000	[0.000, 13.782]	0.000	[0.000, 0.000]	0.000	[0.000, 0.000]	0.000	[0.000, 0.000]	0.000	[0.000, 0.000]
		MCC	0.000	[0.000, 0.352]	0.000	[0.000, 0.000]	0.000	[0.000, 0.000]	0.000	[0.000, 0.000]	0.000	[0.000, 0.000]
		PPV	0.000	[0.000, 0.522]	0.000	[0.000, 0.000]	0.000	[0.000, 0.000]	0.000	[0.000, 0.000]	0.000	[0.000, 0.000]
		PPP	0.000	[0.000, 0.067]	0.000	[0.000, 0.000]	0.000	[0.000, 0.000]	0.000	[0.000, 0.000]	0.000	[0.000, 0.000]
	0.01	TPR	0.000	[0.000, 0.000]	0.000	[0.000, 0.000]	0.000	[0.000, 0.000]	0.000	[0.000, 0.000]	0.000	[0.000, 0.000]
		FPR	0.000	[0.000, 0.000]	0.000	[0.000, 0.000]	0.000	[0.000, 0.000]	0.000	[0.000, 0.000]	0.000	[0.000, 0.000]
		LR+	0.000	[0.000, 0.000]	0.000	[0.000, 0.000]	0.000	[0.000, 0.000]	0.000	[0.000, 0.000]	0.000	[0.000, 0.000]
		LR-	1.000	[1.000, 1.000]	1.000	[1.000, 1.000]	1.000	[1.000, 1.000]	1.000	[1.000, 1.000]	1.000	[1.000, 1.000]
		DOR	0.000	[0.000, 0.000]	0.000	[0.000, 0.000]	0.000	[0.000, 0.000]	0.000	[0.000, 0.000]	0.000	[0.000, 0.000]
		MCC	0.000	[0.000, 0.000]	0.000	[0.000, 0.000]	0.000	[0.000, 0.000]	0.000	[0.000, 0.000]	0.000	[0.000, 0.000]
		PPV	0.000	[0.000, 0.000]	0.000	[0.000, 0.000]	0.000	[0.000, 0.000]	0.000	[0.000, 0.000]	0.000	[0.000, 0.000]
		PPP	0.000	[0.000, 0.000]	0.000	[0.000, 0.000]	0.000	[0.000, 0.000]	0.000	[0.000, 0.000]	0.000	[0.000, 0.000]
Strong	0.103	TPR	0.000	[0.000, 0.000]	0.000	[0.000, 0.000]	0.000	[0.000, 0.000]	0.000	[0.000, 0.000]	0.000	[0.000, 0.000]
		FPR	0.000	[0.000, 0.000]	0.000	[0.000, 0.000]	0.000	[0.000, 0.000]	0.000	[0.000, 0.000]	0.000	[0.000, 0.000]
		LR+	0.000	[0.000, 0.000]	0.000	[0.000, 0.000]	0.000	[0.000, 0.000]	0.000	[0.000, 0.000]	0.000	[0.000, 0.000]
		LR-	1.000	[1.000, 1.000]	1.000	[1.000, 1.000]	1.000	[1.000, 1.000]	1.000	[1.000, 1.000]	1.000	[1.000, 1.000]
		DOR	0.000	[0.000, 0.000]	0.000	[0.000, 0.000]	0.000	[0.000, 0.000]	0.000	[0.000, 0.000]	0.000	[0.000, 0.000]
		MCC	0.000	[0.000, 0.000]	0.000	[0.000, 0.000]	0.000	[0.000, 0.000]	0.000	[0.000, 0.000]	0.000	[0.000, 0.000]
		PPV	0.000	[0.000, 0.000]	0.000	[0.000, 0.000]	0.000	[0.000, 0.000]	0.000	[0.000, 0.000]	0.000	[0.000, 0.000]
		PPP	0.000	[0.000, 0.000]	0.000	[0.000, 0.000]	0.000	[0.000, 0.000]	0.000	[0.000, 0.000]	0.000	[0.000, 0.000]
	0.1	TPR	0.000	[0.000, 0.000]	0.000	[0.000, 0.000]	0.000	[0.000, 0.000]	0.000	[0.000, 0.000]	0.000	[0.000, 0.000]
		FPR	0.000	[0.000, 0.000]	0.000	[0.000, 0.000]	0.000	[0.000, 0.000]	0.000	[0.000, 0.000]	0.000	[0.000, 0.000]
		LR+	0.000	[0.000, 0.000]	0.000	[0.000, 0.000]	0.000	[0.000, 0.000]	0.000	[0.000, 0.000]	0.000	[0.000, 0.000]
		LR-	1.000	[1.000, 1.000]	1.000	[1.000, 1.000]	1.000	[1.000, 1.000]	1.000	[1.000, 1.000]	1.000	[1.000, 1.000]
		DOR	0.000	[0.000, 0.000]	0.000	[0.000, 0.000]	0.000	[0.000, 0.000]	0.000	[0.000, 0.000]	0.000	[0.000, 0.000]
		MCC	0.000	[0.000, 0.000]	0.000	[0.000, 0.000]	0.000	[0.000, 0.000]	0.000	[0.000, 0.000]	0.000	[0.000, 0.000]
		PPV	0.000	[0.000, 0.000]	0.000	[0.000, 0.000]	0.000	[0.000, 0.000]	0.000	[0.000, 0.000]	0.000	[0.000, 0.000]
		PPP	0.000	[0.000, 0.000]	0.000	[0.000, 0.000]	0.000	[0.000, 0.000]	0.000	[0.000, 0.000]	0.000	[0.000, 0.000]
	0.01	TPR	0.000	[0.000, 0.000]	0.000	[0.000, 0.000]	0.000	[0.000, 0.000]	0.000	[0.000, 0.000]	0.000	[0.000, 0.000]
		FPR	0.000	[0.000, 0.000]	0.000	[0.000, 0.000]	0.000	[0.000, 0.000]	0.000	[0.000, 0.000]	0.000	[0.000, 0.000]
		LR+	0.000	[0.000, 0.000]	0.000	[0.000, 0.000]	0.000	[0.000, 0.000]	0.000	[0.000, 0.000]	0.000	[0.000, 0.000]
		LR-	1.000	[1.000, 1.000]	1.000	[1.000, 1.000]	1.000	[1.000, 1.000]	1.000	[1.000, 1.000]	1.000	[1.000, 1.000]
		DOR	0.000	[0.000, 0.000]	0.000	[0.000, 0.000]	0.000	[0.000, 0.000]	0.000	[0.000, 0.000]	0.000	[0.000, 0.000]
		MCC	0.000	[0.000, 0.000]	0.000	[0.000, 0.000]	0.000	[0.000, 0.000]	0.000	[0.000, 0.000]	0.000	[0.000, 0.000]
		PPV	0.000	[0.000, 0.000]	0.000	[0.000, 0.000]	0.000	[0.000, 0.000]	0.000	[0.000, 0.000]	0.000	[0.000, 0.000]
		PPP	0.000	[0.000, 0.000]	0.000	[0.000, 0.000]	0.000	[0.000, 0.000]	0.000	[0.000, 0.000]	0.000	[0.000, 0.000]
Data Set	size	data prior
L-PYK2	427	0.10304
The data for this sheet comes from the second set of variants in the L-PYK challenge; see Analyzed Challenges in the supplementary text. The classification type evaluation measures how well does a method separate the 'absence' of enzymatic activity (positives) and 'presence' (negatives) variants. A variant is assigned the 'presence' label if enzymatic activity was observed for it in the experimen…

## Sheet: p16
Measures	Evolutionary Action	Evolutionary Action CI	YZLab	YZLab CI	Anonymous	Anonymous CI	Maryland	Maryland CI	BioFold	BioFold CI	Bologna	Bologna CI	Bromberg	Bromberg CI	Gough	Gough CI	Vihinen	Vihinen CI	FoxChase	FoxChase CI	PolyPhen-2	PolyPhen-2 CI	Experimental-Max	Experimental-Max CI
COV	1.000		1.000		1.000		1.000		1.000		1.000		1.000		1.000		1.000		1.000		1.000		1.000
R-Squared	-0.143	[-1.331, 0.306]	0.641*	[0.243, 0.806]	-1.327	[-3.595, -0.702]	-0.319	[-2.310, 0.178]	-0.052	[-1.477, 0.706]	-1.738	[-4.480, -0.718]	-0.999	[-3.301, 0.050]	-0.734	[-3.063, 0.180]	-1.773	[-4.572, -0.819]	-0.394	[-1.546, -0.024]	-2.247	[-5.220, -1.356]	0.527*	[0.085, 0.836]
RMSE	0.165	[0.101, 0.217]	0.092	[0.063, 0.116]	0.235	[0.164, 0.292]	0.177	[0.126, 0.217]	0.158	[0.083, 0.226]	0.255	[0.186, 0.321]	0.218	[0.141, 0.291]	0.203	[0.139, 0.263]	0.257	[0.164, 0.325]	0.182	[0.128, 0.229]	0.278	[0.198, 0.345]	0.103	[0.062, 0.147]
Pearson's correlation	0.842*	[0.703, 0.960]	0.831*	[0.644, 0.971]	0.828*	[0.669, 0.956]	0.756*	[0.565, 0.929]	0.657*	[0.308, 0.908]	0.526*	[0.325, 0.849]	0.425	[-0.091, 0.847]	0.305	[-0.086, 0.646]	0.233	[-0.159, 0.669]	0.223	[-0.156, 0.618]	0.500	[-0.003, 0.943]	0.848*	[0.681, 0.954]
Spearman's rank correlation	0.815*	[0.432, 0.953]	0.867*	[0.587, 0.986]	0.675*	[0.280, 0.855]	0.693*	[0.231, 0.922]	0.806*	[0.432, 0.950]	0.588*	[0.294, 0.813]	0.315	[-0.280, 0.823]	0.123	[-0.421, 0.578]	0.401	[-0.092, 0.812]	0.297	[-0.235, 0.723]	-0.057	[-0.633, 0.646]	0.823*	[0.624, 0.952]
Kendall's Tau	0.629*	[0.315, 0.897]	0.689*	[0.397, 0.904]	0.454*	[0.110, 0.766]	0.506*	[0.176, 0.833]	0.600*	[0.300, 0.857]	0.470*	[0.260, 0.656]	0.249	[-0.275, 0.734]	0.070	[-0.331, 0.432]	0.339	[-0.026, 0.706]	0.200	[-0.220, 0.600]	-0.050	[-0.506, 0.453]	0.670*	[0.467, 0.867]
AUC	1.000*	[1.000, 1.000]	0.920*	[0.760, 1.000]	1.000*	[1.000, 1.000]	0.960*	[0.840, 1.000]	0.880*	[0.640, 1.000]	0.700*	[0.700, 0.900]	0.720	[0.480, 0.940]	0.760	[0.480, 1.000]	0.580	[0.260, 0.880]	0.680	[0.360, 0.920]	0.640	[0.280, 1.000]	0.964*	[0.840, 1.000]
Data Set	size	data prior
p16	10	0.5
The data for this sheet comes from the p16 challenge; see Analyzed Challenges in the supplementary text. The regression type evaluation measures how well a method predicts a varaint's proliferation rate measured by the experiment. The classification type evaluation measures how well does a method separate the 'pathogenic' (positives) and 'benign' (negatives) variants. A variant is labeled as 'pat…

[truncated: 8 more sheets: SUMO1, SUMO2, SUMO3, CBS2High, CBS2Low, CBS1High, CBS1Low, p53]
