# Supplementary material for: CAGI, the Critical Assessment of Genome Interpretation, establishes progress and prospects for computational genetic variant interpretation methods
Source: Genome Biol. 2024 Feb 22;25:53. doi: 10.1186/s13059-023-03113-6 (PMC10882881; doi:10.1186/s13059-023-03113-6)
Supplement: Supplementary file 4 — Additional file 4: Table S4. Analysis of the Annotate All Missense challenge. [file 13059_2023_3113_MOESM4_ESM.xls]

## Sheet: AAM1All
Evidence	Prior	Measures	REVEL	REVEL CI	VEST v3.0	VEST v3.0 CI	Meta-LR	Meta-LR CI	MetaSVM	MetaSVM CI	Eigen	Eigen CI	CADD v1.4	CADD v1.4 CI	MutPred2	MutPred2 CI	Condel	Condel CI	PROVEAN	PROVEAN CI	phyloP	phyloP CI	MutationAssessor 3	MutationAssessor 3 CI	fathmm_MKL	fathmm_MKL CI	LRT	LRT CI	FATHMM v2.3	FATHMM v2.3 CI	SiPhy	SiPhy CI	DANN	DANN CI	GenoCanyon v1.0.3	GenoCanyon v1.0.3 CI	GERP	GERP CI	phastCons	phastCons CI	MutationTaster 2	MutationTaster 2 CI	fitCons v1.01	fitCons v1.01 CI	M-Cap	M-Cap CI	Bologna	Bologna CI	Turkey
		COV	0.988		0.994		0.988		0.988		0.929		1.000		0.930		0.992		0.975		0.999		0.974		0.995		0.917		0.962		0.996		0.995		0.995		0.998		0.999		0.987		0.937		0.566		0.838		0.131
		AUC	0.919*	[0.915, 0.922]	0.914*	[0.911, 0.917]	0.901*	[0.898, 0.905]	0.884*	[0.880, 0.888]	0.879*	[0.875, 0.883]	0.870*	[0.866, 0.874]	0.851*	[0.847, 0.855]	0.858*	[0.854, 0.862]	0.846*	[0.841, 0.850]	0.830*	[0.825, 0.834]	0.825*	[0.820, 0.829]	0.827*	[0.822, 0.832]	0.810*	[0.805, 0.815]	0.784*	[0.779, 0.789]	0.780*	[0.775, 0.785]	0.771*	[0.766, 0.776]	0.729*	[0.724, 0.735]	0.761*	[0.756, 0.767]	0.761*	[0.756, 0.766]	0.631*	[0.625, 0.636]	0.526*	[0.519, 0.533]	0.820*	[0.812, 0.828]	0.673*	[0.666, 0.679]	0.663*
		Truncated AUC	0.734*	[0.725, 0.743]	0.699*	[0.689, 0.709]	0.636*	[0.626, 0.646]	0.657*	[0.648, 0.667]	0.598*	[0.587, 0.609]	0.554*	[0.542, 0.566]	0.554*	[0.544, 0.564]	0.553*	[0.542, 0.564]	0.521*	[0.509, 0.533]	0.510*	[0.499, 0.521]	0.526*	[0.516, 0.536]	0.435*	[0.423, 0.447]	0.415*	[0.403, 0.427]	0.407*	[0.397, 0.418]	0.308*	[0.296, 0.319]	0.292*	[0.282, 0.303]	0.317*	[0.306, 0.327]	0.282*	[0.272, 0.294]	0.237*	[0.233, 0.243]	0.146*	[0.143, 0.151]	0.122*	[0.116, 0.128]	0.444*	[0.422, 0.466]	0.292*	[0.282, 0.302]	0.269*
		log-log AUC	0.839*	[0.815, 0.869]	0.813*	[0.792, 0.838]	0.808*	[0.792, 0.832]	0.758*	[0.730, 0.803]	0.772*	[0.745, 0.810]	0.674*	[0.636, 0.712]	0.732*	[0.712, 0.766]	0.647*	[0.640, 0.655]	0.739*	[0.721, 0.768]	0.645*	[0.631, 0.662]	0.770*	[0.755, 0.790]	0.655*	[0.634, 0.679]	0.575*	[0.573, 0.578]	0.748*	[0.734, 0.767]	0.502*	[0.480, 0.531]	0.593*	[0.564, 0.622]	0.558*	[0.556, 0.561]	0.557*	[0.548, 0.569]	0.542*	[0.541, 0.543]	0.304	[0.294, 0.341]	0.473	[0.443, 0.498]	0.668*	[0.630, 0.752]	0.577*	[0.572, 0.582]	0.518
Supporting	0.01	TPR	0.689	[0.674, 0.701]	0.692	[0.679, 0.707]	0.614	[0.563, 0.646]	0.629	[0.559, 0.657]	0.566	[0.549, 0.579]	0.608	[0.582, 0.631]	0.513	[0.473, 0.543]	0.550	[0.534, 0.565]	0.519	[0.499, 0.537]	0.540	[0.527, 0.551]	0.458	[0.443, 0.475]	0.555	[0.476, 0.597]	0.000	[0.000, 0.000]	0.298	[0.284, 0.321]	0.000	[0.000, 0.000]	0.000	[0.000, 0.000]	0.000	[0.000, 0.000]	0.000	[0.000, 0.000]	0.000	[0.000, 0.000]	0.000	[0.000, 0.000]	0.000	[0.000, 0.000]	0.377	[0.163, 0.471]	0.176	[0.128, 0.192]	0.065
		FPR	0.053	[0.049, 0.057]	0.069	[0.064, 0.073]	0.074	[0.061, 0.083]	0.067	[0.047, 0.074]	0.068	[0.063, 0.073]	0.097	[0.090, 0.104]	0.066	[0.054, 0.074]	0.077	[0.072, 0.082]	0.081	[0.075, 0.088]	0.081	[0.078, 0.086]	0.055	[0.050, 0.060]	0.131	[0.102, 0.145]	0.000	[0.000, 0.000]	0.041	[0.038, 0.047]	0.000	[0.000, 0.000]	0.000	[0.000, 0.000]	0.000	[0.000, 0.000]	0.000	[0.000, 0.000]	0.000	[0.000, 0.000]	0.000	[0.000, 0.000]	0.000	[0.000, 0.000]	0.070	[0.023, 0.088]	0.037	[0.024, 0.041]	0.009
		LR+	12.924	[12.154, 14.050]	10.029	[9.501, 10.759]	8.316	[7.701, 9.258]	9.369	[8.810, 12.104]	8.275	[7.834, 8.848]	6.277	[5.984, 6.613]	7.757	[7.244, 8.755]	7.172	[6.783, 7.577]	6.431	[6.043, 6.812]	6.623	[6.250, 6.951]	8.373	[7.729, 9.056]	4.251	[4.080, 4.681]	0.000	[0.000, 0.000]	7.280	[6.642, 7.821]	0.000	[0.000, 0.000]	0.000	[0.000, 0.000]	0.000	[0.000, 0.000]	0.000	[0.000, 0.000]	0.000	[0.000, 0.000]	0.000	[0.000, 0.000]	0.000	[0.000, 0.000]	5.418	[5.104, 7.337]	4.716	[4.426, 5.511]	7.212
		LR-	0.329	[0.316, 0.343]	0.331	[0.315, 0.344]	0.417	[0.386, 0.463]	0.398	[0.369, 0.463]	0.466	[0.453, 0.482]	0.434	[0.411, 0.460]	0.521	[0.494, 0.558]	0.487	[0.472, 0.504]	0.523	[0.507, 0.542]	0.501	[0.490, 0.515]	0.573	[0.557, 0.587]	0.512	[0.471, 0.584]	1.000	[1.000, 1.000]	0.732	[0.712, 0.745]	1.000	[1.000, 1.000]	1.000	[1.000, 1.000]	1.000	[1.000, 1.000]	1.000	[1.000, 1.000]	1.000	[1.000, 1.000]	1.000	[1.000, 1.000]	1.000	[1.000, 1.000]	0.670	[0.584, 0.857]	0.856	[0.842, 0.896]	0.943
		DOR	39.335	[36.844, 42.781]	30.338	[28.585, 32.863]	19.961	[18.917, 21.488]	23.553	[22.774, 26.803]	17.765	[16.658, 19.005]	14.459	[13.509, 15.429]	14.887	[14.074, 16.266]	14.722	[13.786, 15.621]	12.286	[11.506, 13.059]	13.218	[12.295, 14.033]	14.614	[13.452, 15.847]	8.305	[7.780, 8.851]	0.000	[0.000, 0.000]	9.945	[9.109, 10.766]	0.000	[0.000, 0.000]	0.000	[0.000, 0.000]	0.000	[0.000, 0.000]	0.000	[0.000, 0.000]	0.000	[0.000, 0.000]	0.000	[0.000, 0.000]	0.000	[0.000, 0.000]	8.089	[7.414, 9.963]	5.510	[5.087, 6.271]	7.644
		MCC	0.267	[0.259, 0.278]	0.235	[0.229, 0.244]	0.199	[0.193, 0.207]	0.215	[0.211, 0.233]	0.190	[0.184, 0.196]	0.168	[0.163, 0.173]	0.174	[0.168, 0.182]	0.172	[0.166, 0.178]	0.156	[0.151, 0.162]	0.163	[0.156, 0.168]	0.171	[0.163, 0.178]	0.124	[0.119, 0.127]	0.000	[0.000, 0.000]	0.125	[0.119, 0.132]	0.000	[0.000, 0.000]	0.000	[0.000, 0.000]	0.000	[0.000, 0.000]	0.000	[0.000, 0.000]	0.000	[0.000, 0.000]	0.000	[0.000, 0.000]	0.000	[0.000, 0.000]	0.118	[0.088, 0.133]	0.072	[0.060, 0.078]	0.057
		PPV	0.115	[0.109, 0.124]	0.092	[0.088, 0.098]	0.077	[0.072, 0.086]	0.086	[0.082, 0.109]	0.077	[0.073, 0.082]	0.060	[0.057, 0.063]	0.073	[0.068, 0.081]	0.068	[0.064, 0.071]	0.061	[0.058, 0.064]	0.063	[0.059, 0.066]	0.078	[0.072, 0.084]	0.041	[0.040, 0.045]	0.000	[0.000, 0.000]	0.068	[0.063, 0.073]	0.000	[0.000, 0.000]	0.000	[0.000, 0.000]	0.000	[0.000, 0.000]	0.000	[0.000, 0.000]	0.000	[0.000, 0.000]	0.000	[0.000, 0.000]	0.000	[0.000, 0.000]	0.052	[0.049, 0.069]	0.045	[0.043, 0.053]	0.068
		PPP	0.060	[0.055, 0.063]	0.075	[0.070, 0.080]	0.079	[0.066, 0.089]	0.073	[0.052, 0.080]	0.073	[0.068, 0.078]	0.102	[0.095, 0.110]	0.071	[0.059, 0.078]	0.081	[0.077, 0.087]	0.085	[0.079, 0.092]	0.086	[0.082, 0.091]	0.059	[0.054, 0.064]	0.135	[0.105, 0.150]	0.000	[0.000, 0.000]	0.043	[0.040, 0.050]	0.000	[0.000, 0.000]	0.000	[0.000, 0.000]	0.000	[0.000, 0.000]	0.000	[0.000, 0.000]	0.000	[0.000, 0.000]	0.000	[0.000, 0.000]	0.000	[0.000, 0.000]	0.073	[0.025, 0.092]	0.039	[0.025, 0.042]	0.010
	0.1	TPR	0.739	[0.726, 0.753]	0.747	[0.732, 0.762]	0.708	[0.676, 0.738]	0.687	[0.674, 0.700]	0.653	[0.638, 0.674]	0.708	[0.695, 0.723]	0.590	[0.574, 0.623]	0.624	[0.608, 0.651]	0.647	[0.629, 0.660]	0.572	[0.563, 0.585]	0.541	[0.527, 0.561]	0.704	[0.696, 0.713]	0.000	[0.000, 0.000]	0.370	[0.354, 0.387]	0.000	[0.000, 0.645]	0.000	[0.000, 0.000]	0.000	[0.000, 0.000]	0.552	[0.533, 0.573]	0.000	[0.000, 0.000]	0.000	[0.000, 0.000]	0.000	[0.000, 0.000]	0.573	[0.542, 0.608]	0.275	[0.219, 0.295]	0.106
		FPR	0.074	[0.067, 0.079]	0.090	[0.083, 0.097]	0.111	[0.096, 0.124]	0.088	[0.082, 0.094]	0.105	[0.098, 0.112]	0.137	[0.131, 0.144]	0.095	[0.088, 0.111]	0.107	[0.100, 0.120]	0.130	[0.121, 0.137]	0.096	[0.092, 0.103]	0.086	[0.079, 0.094]	0.209	[0.204, 0.215]	0.000	[0.000, 0.000]	0.071	[0.065, 0.077]	0.000	[0.000, 0.219]	0.000	[0.000, 0.000]	0.000	[0.000, 0.000]	0.204	[0.196, 0.214]	0.000	[0.000, 0.000]	0.000	[0.000, 0.000]	0.000	[0.000, 0.000]	0.132	[0.115, 0.153]	0.078	[0.056, 0.085]	0.017
		LR+	10.033	[9.433, 10.926]	8.282	[7.823, 8.879]	6.372	[5.924, 7.067]	7.809	[7.403, 8.314]	6.240	[5.913, 6.594]	5.158	[4.955, 5.399]	6.226	[5.589, 6.614]	5.836	[5.378, 6.178]	4.976	[4.759, 5.239]	5.935	[5.592, 6.239]	6.311	[5.885, 6.739]	3.365	[3.269, 3.463]	0.000	[0.000, 0.000]	5.195	[4.895, 5.553]	0.000	[0.000, 2.991]	0.000	[0.000, 0.000]	0.000	[0.000, 0.000]	2.703	[2.614, 2.783]	0.000	[0.000, 0.000]	0.000	[0.000, 0.000]	0.000	[0.000, 0.000]	4.327	[3.941, 4.828]	3.532	[3.353, 3.981]	6.104
		LR-	0.281	[0.268, 0.295]	0.278	[0.263, 0.293]	0.328	[0.298, 0.359]	0.344	[0.330, 0.356]	0.388	[0.367, 0.403]	0.339	[0.323, 0.352]	0.453	[0.424, 0.468]	0.421	[0.396, 0.438]	0.406	[0.392, 0.424]	0.474	[0.461, 0.483]	0.502	[0.483, 0.515]	0.374	[0.362, 0.385]	1.000	[1.000, 1.000]	0.679	[0.662, 0.693]	1.000	[0.453, 1.000]	1.000	[1.000, 1.000]	1.000	[1.000, 1.000]	0.563	[0.541, 0.584]	1.000	[1.000, 1.000]	1.000	[1.000, 1.000]	1.000	[1.000, 1.000]	0.492	[0.459, 0.522]	0.786	[0.769, 0.826]	0.910
		DOR	35.650	[33.547, 38.639]	29.814	[28.188, 31.933]	19.422	[18.452, 21.005]	22.722	[21.448, 24.363]	16.079	[15.237, 17.220]	15.232	[14.468, 16.230]	13.748	[12.761, 14.648]	13.848	[13.062, 14.686]	12.250	[11.560, 12.983]	12.523	[11.736, 13.321]	12.579	[11.839, 13.475]	8.986	[8.537, 9.492]	0.000	[0.000, 0.000]	7.655	[7.160, 8.215]	0.000	[0.000, 6.567]	0.000	[0.000, 0.000]	0.000	[0.000, 0.000]	4.800	[4.530, 5.087]	0.000	[0.000, 0.000]	0.000	[0.000, 0.000]	0.000	[0.000, 0.000]	8.789	[7.995, 9.810]	4.494	[4.269, 4.990]	6.707
		MCC	0.575	[0.566, 0.588]	0.543	[0.534, 0.555]	0.476	[0.467, 0.488]	0.506	[0.496, 0.518]	0.449	[0.440, 0.460]	0.433	[0.424, 0.443]	0.423	[0.410, 0.433]	0.424	[0.414, 0.434]	0.402	[0.392, 0.412]	0.406	[0.395, 0.417]	0.405	[0.395, 0.416]	0.339	[0.331, 0.347]	0.000	[0.000, 0.000]	0.297	[0.287, 0.309]	0.000	[0.000, 0.293]	0.000	[0.000, 0.000]	0.000	[0.000, 0.000]	0.245	[0.235, 0.254]	0.000	[0.000, 0.000]	0.000	[0.000, 0.000]	0.000	[0.000, 0.000]	0.347	[0.330, 0.365]	0.199	[0.189, 0.213]	0.166
		PPV	0.527	[0.512, 0.548]	0.479	[0.465, 0.497]	0.415	[0.397, 0.440]	0.465	[0.451, 0.480]	0.409	[0.397, 0.423]	0.364	[0.355, 0.375]	0.409	[0.383, 0.424]	0.393	[0.374, 0.407]	0.356	[0.346, 0.368]	0.397	[0.383, 0.409]	0.412	[0.395, 0.428]	0.272	[0.266, 0.278]	0.000	[0.000, 0.000]	0.366	[0.352, 0.382]	0.000	[0.000, 0.249]	0.000	[0.000, 0.000]	0.000	[0.000, 0.000]	0.231	[0.225, 0.236]	0.000	[0.000, 0.000]	0.000	[0.000, 0.000]	0.000	[0.000, 0.000]	0.325	[0.305, 0.349]	0.282	[0.271, 0.307]	0.404
		PPP	0.140	[0.133, 0.147]	0.156	[0.148, 0.163]	0.171	[0.154, 0.185]	0.148	[0.142, 0.154]	0.159	[0.153, 0.168]	0.194	[0.188, 0.201]	0.144	[0.137, 0.162]	0.159	[0.151, 0.173]	0.182	[0.173, 0.189]	0.144	[0.140, 0.151]	0.131	[0.125, 0.140]	0.259	[0.254, 0.264]	0.000	[0.000, 0.000]	0.101	[0.094, 0.107]	0.000	[0.000, 0.261]	0.000	[0.000, 0.000]	0.000	[0.000, 0.000]	0.239	[0.230, 0.249]	0.000	[0.000, 0.000]	0.000	[0.000, 0.000]	0.000	[0.000, 0.000]	0.176	[0.159, 0.197]	0.098	[0.072, 0.106]	0.026
Moderate	0.01	TPR	0.495	[0.466, 0.528]	0.462	[0.399, 0.484]	0.321	[0.292, 0.340]	0.359	[0.000, 0.372]	0.295	[0.276, 0.313]	0.000	[0.000, 0.130]	0.274	[0.237, 0.297]	0.239	[0.232, 0.250]	0.118	[0.019, 0.136]	0.000	[0.000, 0.103]	0.235	[0.207, 0.249]	0.000	[0.000, 0.000]	0.000	[0.000, 0.000]	0.099	[0.077, 0.117]	0.000	[0.000, 0.000]	0.000	[0.000, 0.000]	0.000	[0.000, 0.000]	0.000	[0.000, 0.000]	0.000	[0.000, 0.000]	0.000	[0.000, 0.000]	0.000	[0.000, 0.000]	0.061	[0.000, 0.089]	0.000	[0.000, 0.000]	0.000
		FPR	0.018	[0.015, 0.021]	0.024	[0.019, 0.027]	0.013	[0.011, 0.015]	0.012	[0.000, 0.013]	0.015	[0.013, 0.017]	0.000	[0.000, 0.011]	0.016	[0.014, 0.019]	0.018	[0.015, 0.020]	0.007	[0.001, 0.008]	0.000	[0.000, 0.010]	0.013	[0.010, 0.014]	0.000	[0.000, 0.000]	0.000	[0.000, 0.000]	0.005	[0.003, 0.006]	0.000	[0.000, 0.000]	0.000	[0.000, 0.000]	0.000	[0.000, 0.000]	0.000	[0.000, 0.000]	0.000	[0.000, 0.000]	0.000	[0.000, 0.000]	0.000	[0.000, 0.000]	0.005	[0.000, 0.006]	0.000	[0.000, 0.000]	0.000
		LR+	27.619	[24.644, 31.201]	19.025	[17.366, 21.888]	24.762	[21.981, 28.529]	30.650	[0.000, 37.031]	19.345	[17.543, 22.122]	5.942	[0.000, 1000.000]	17.155	[15.162, 19.061]	13.577	[12.300, 15.348]	16.417	[15.266, 26.648]	0.000	[0.000, 11.079]	18.733	[16.999, 22.387]	0.000	[0.000, 0.000]	0.000	[0.000, 0.000]	21.491	[18.098, 31.007]	0.000	[0.000, 0.000]	0.000	[0.000, 0.000]	0.000	[0.000, 0.000]	0.000	[0.000, 0.000]	0.000	[0.000, 0.000]	0.000	[0.000, 0.000]	0.000	[0.000, 0.000]	11.952	[0.000, 1000.000]	0.000	[0.000, 0.000]	0.000
		LR-	0.514	[0.482, 0.543]	0.551	[0.530, 0.612]	0.688	[0.670, 0.716]	0.649	[0.635, 1.000]	0.716	[0.698, 0.734]	1.000	[0.879, 1.000]	0.738	[0.716, 0.774]	0.774	[0.764, 0.782]	0.889	[0.870, 0.982]	1.000	[0.906, 1.000]	0.775	[0.760, 0.802]	1.000	[1.000, 1.000]	1.000	[1.000, 1.000]	0.905	[0.889, 0.927]	1.000	[1.000, 1.000]	1.000	[1.000, 1.000]	1.000	[1.000, 1.000]	1.000	[1.000, 1.000]	1.000	[1.000, 1.000]	1.000	[1.000, 1.000]	1.000	[1.000, 1.000]	0.944	[0.916, 1.000]	1.000	[1.000, 1.000]	1.000
		DOR	53.758	[48.215, 60.695]	34.517	[31.217, 37.891]	36.004	[31.955, 41.449]	47.241	[0.000, 57.071]	27.008	[24.381, 31.006]	5.944	[0.000, 1000.000]	23.260	[20.399, 25.883]	17.533	[15.790, 19.940]	18.475	[16.979, 28.266]	0.000	[0.000, 12.953]	24.181	[21.682, 29.225]	0.000	[0.000, 0.000]	0.000	[0.000, 0.000]	23.741	[19.906, 33.968]	0.000	[0.000, 0.000]	0.000	[0.000, 0.000]	0.000	[0.000, 0.000]	0.000	[0.000, 0.000]	0.000	[0.000, 0.000]	0.000	[0.000, 0.000]	0.000	[0.000, 0.000]	12.664	[0.000, 1000.000]	0.000	[0.000, 0.000]	0.000
		MCC	0.319	[0.304, 0.336]	0.261	[0.247, 0.272]	0.244	[0.230, 0.258]	0.282	[0.000, 0.303]	0.209	[0.198, 0.224]	0.004	[0.000, 0.115]	0.190	[0.174, 0.203]	0.158	[0.148, 0.173]	0.121	[0.070, 0.138]	0.000	[0.000, 0.088]	0.184	[0.169, 0.201]	0.000	[0.000, 0.000]	0.000	[0.000, 0.000]	0.126	[0.107, 0.145]	0.000	[0.000, 0.000]	0.000	[0.000, 0.000]	0.000	[0.000, 0.000]	0.000	[0.000, 0.000]	0.000	[0.000, 0.000]	0.000	[0.000, 0.000]	0.000	[0.000, 0.000]	0.074	[0.000, 0.110]	0.000	[0.000, 0.000]	0.000
		PPV	0.218	[0.199, 0.240]	0.161	[0.149, 0.181]	0.200	[0.182, 0.224]	0.236	[0.000, 0.272]	0.163	[0.151, 0.183]	0.057	[0.000, 1.000]	0.148	[0.133, 0.161]	0.121	[0.111, 0.134]	0.142	[0.134, 0.212]	0.000	[0.000, 0.101]	0.159	[0.147, 0.184]	0.000	[0.000, 0.000]	0.000	[0.000, 0.000]	0.178	[0.155, 0.239]	0.000	[0.000, 0.000]	0.000	[0.000, 0.000]	0.000	[0.000, 0.000]	0.000	[0.000, 0.000]	0.000	[0.000, 0.000]	0.000	[0.000, 0.000]	0.000	[0.000, 0.000]	0.108	[0.000, 1.000]	0.000	[0.000, 0.000]	0.000
		PPP	0.023	[0.020, 0.026]	0.029	[0.023, 0.032]	0.016	[0.014, 0.018]	0.015	[0.000, 0.016]	0.018	[0.016, 0.020]	0.000	[0.000, 0.012]	0.019	[0.016, 0.021]	0.020	[0.018, 0.022]	0.008	[0.001, 0.009]	0.000	[0.000, 0.011]	0.015	[0.012, 0.016]	0.000	[0.000, 0.000]	0.000	[0.000, 0.000]	0.006	[0.004, 0.007]	0.000	[0.000, 0.000]	0.000	[0.000, 0.000]	0.000	[0.000, 0.000]	0.000	[0.000, 0.000]	0.000	[0.000, 0.000]	0.000	[0.000, 0.000]	0.000	[0.000, 0.000]	0.006	[0.000, 0.007]	0.000	[0.000, 0.000]	0.000
	0.1	TPR	0.642	[0.622, 0.658]	0.634	[0.597, 0.649]	0.493	[0.455, 0.522]	0.530	[0.510, 0.544]	0.483	[0.462, 0.502]	0.498	[0.471, 0.521]	0.428	[0.402, 0.451]	0.478	[0.456, 0.493]	0.419	[0.385, 0.460]	0.497	[0.486, 0.512]	0.390	[0.371, 0.410]	0.000	[0.000, 0.000]	0.000	[0.000, 0.000]	0.258	[0.240, 0.270]	0.000	[0.000, 0.000]	0.000	[0.000, 0.000]	0.000	[0.000, 0.000]	0.000	[0.000, 0.000]	0.000	[0.000, 0.000]	0.000	[0.000, 0.000]	0.000	[0.000, 0.000]	0.163	[0.116, 0.297]	0.131	[0.124, 0.138]	0.057
		FPR	0.041	[0.036, 0.044]	0.053	[0.045, 0.057]	0.041	[0.034, 0.047]	0.038	[0.033, 0.041]	0.044	[0.039, 0.047]	0.069	[0.062, 0.073]	0.041	[0.036, 0.047]	0.056	[0.052, 0.060]	0.056	[0.049, 0.064]	0.070	[0.067, 0.075]	0.037	[0.033, 0.040]	0.000	[0.000, 0.000]	0.000	[0.000, 0.000]	0.032	[0.029, 0.035]	0.000	[0.000, 0.000]	0.000	[0.000, 0.000]	0.000	[0.000, 0.000]	0.000	[0.000, 0.000]	0.000	[0.000, 0.000]	0.000	[0.000, 0.000]	0.000	[0.000, 0.000]	0.022	[0.011, 0.041]	0.026	[0.023, 0.028]	0.006
		LR+	15.723	[14.655, 17.270]	11.862	[11.253, 13.275]	11.965	[10.824, 13.475]	13.951	[12.970, 15.689]	11.088	[10.472, 12.225]	7.261	[6.887, 7.725]	10.479	[9.589, 11.426]	8.504	[8.075, 9.031]	7.478	[7.023, 8.076]	7.083	[6.664, 7.420]	10.683	[9.956, 11.600]	0.000	[0.000, 0.000]	0.000	[0.000, 0.000]	8.010	[7.396, 8.813]	0.000	[0.000, 0.000]	0.000	[0.000, 0.000]	0.000	[0.000, 0.000]	0.000	[0.000, 0.000]	0.000	[0.000, 0.000]	0.000	[0.000, 0.000]	0.000	[0.000, 0.000]	7.269	[6.625, 11.325]	5.088	[4.581, 5.734]	8.764
		LR-	0.373	[0.357, 0.392]	0.387	[0.371, 0.423]	0.529	[0.501, 0.564]	0.489	[0.474, 0.509]	0.541	[0.523, 0.561]	0.539	[0.516, 0.565]	0.597	[0.575, 0.621]	0.554	[0.537, 0.575]	0.615	[0.575, 0.648]	0.541	[0.526, 0.553]	0.633	[0.613, 0.651]	1.000	[1.000, 1.000]	1.000	[1.000, 1.000]	0.766	[0.754, 0.784]	1.000	[1.000, 1.000]	1.000	[1.000, 1.000]	1.000	[1.000, 1.000]	1.000	[1.000, 1.000]	1.000	[1.000, 1.000]	1.000	[1.000, 1.000]	1.000	[1.000, 1.000]	0.856	[0.734, 0.896]	0.892	[0.884, 0.899]	0.949
		DOR	42.149	[39.344, 46.493]	30.675	[28.970, 33.475]	22.616	[20.792, 24.765]	28.548	[26.568, 31.713]	20.511	[19.313, 22.442]	13.470	[12.544, 14.607]	17.564	[16.180, 19.054]	15.362	[14.312, 16.585]	12.157	[11.399, 13.346]	13.091	[12.178, 13.948]	16.879	[15.574, 18.482]	0.000	[0.000, 0.000]	0.000	[0.000, 0.000]	10.450	[9.577, 11.504]	0.000	[0.000, 0.000]	0.000	[0.000, 0.000]	0.000	[0.000, 0.000]	0.000	[0.000, 0.000]	0.000	[0.000, 0.000]	0.000	[0.000, 0.000]	0.000	[0.000, 0.000]	8.488	[7.894, 12.955]	5.703	[5.106, 6.457]	9.233
		MCC	0.599	[0.589, 0.612]	0.553	[0.543, 0.566]	0.482	[0.469, 0.495]	0.523	[0.512, 0.536]	0.467	[0.456, 0.480]	0.409	[0.396, 0.424]	0.429	[0.414, 0.441]	0.425	[0.411, 0.438]	0.376	[0.360, 0.399]	0.405	[0.392, 0.416]	0.411	[0.396, 0.426]	0.000	[0.000, 0.000]	0.000	[0.000, 0.000]	0.298	[0.282, 0.311]	0.000	[0.000, 0.000]	0.000	[0.000, 0.000]	0.000	[0.000, 0.000]	0.000	[0.000, 0.000]	0.000	[0.000, 0.000]	0.000	[0.000, 0.000]	0.000	[0.000, 0.000]	0.225	[0.195, 0.311]	0.169	[0.156, 0.183]	0.142
		PPV	0.636	[0.620, 0.657]	0.569	[0.556, 0.596]	0.571	[0.546, 0.600]	0.608	[0.590, 0.635]	0.552	[0.538, 0.576]	0.447	[0.434, 0.462]	0.538	[0.516, 0.559]	0.486	[0.473, 0.501]	0.454	[0.438, 0.473]	0.440	[0.425, 0.452]	0.543	[0.525, 0.563]	0.000	[0.000, 0.000]	0.000	[0.000, 0.000]	0.471	[0.451, 0.495]	0.000	[0.000, 0.000]	0.000	[0.000, 0.000]	0.000	[0.000, 0.000]	0.000	[0.000, 0.000]	0.000	[0.000, 0.000]	0.000	[0.000, 0.000]	0.000	[0.000, 0.000]	0.447	[0.424, 0.557]	0.361	[0.337, 0.389]	0.493
		PPP	0.101	[0.096, 0.105]	0.112	[0.101, 0.115]	0.086	[0.076, 0.095]	0.087	[0.081, 0.091]	0.088	[0.081, 0.092]	0.111	[0.104, 0.117]	0.080	[0.073, 0.087]	0.098	[0.093, 0.102]	0.092	[0.083, 0.103]	0.113	[0.110, 0.118]	0.072	[0.068, 0.076]	0.000	[0.000, 0.000]	0.000	[0.000, 0.000]	0.055	[0.050, 0.058]	0.000	[0.000, 0.000]	0.000	[0.000, 0.000]	0.000	[0.000, 0.000]	0.000	[0.000, 0.000]	0.000	[0.000, 0.000]	0.000	[0.000, 0.000]	0.000	[0.000, 0.000]	0.036	[0.022, 0.066]	0.036	[0.034, 0.039]	0.012
Strong	0.01	TPR	0.129	[0.015, 0.171]	0.000	[0.000, 0.000]	0.000	[0.000, 0.000]	0.000	[0.000, 0.000]	0.000	[0.000, 0.003]	0.000	[0.000, 0.000]	0.000	[0.000, 0.000]	0.000	[0.000, 0.000]	0.000	[0.000, 0.011]	0.000	[0.000, 0.000]	0.001	[0.001, 0.007]	0.000	[0.000, 0.000]	0.000	[0.000, 0.000]	0.003	[0.003, 0.010]	0.000	[0.000, 0.000]	0.000	[0.000, 0.000]	0.000	[0.000, 0.000]	0.000	[0.000, 0.000]	0.000	[0.000, 0.000]	0.000	[0.000, 0.000]	0.000	[0.000, 0.000]	0.000	[0.000, 0.000]	0.000	[0.000, 0.000]	0.000
		FPR	0.001	[0.000, 0.001]	0.000	[0.000, 0.000]	0.000	[0.000, 0.000]	0.000	[0.000, 0.000]	0.000	[0.000, 0.000]	0.000	[0.000, 0.000]	0.000	[0.000, 0.000]	0.000	[0.000, 0.000]	0.000	[0.000, 0.000]	0.000	[0.000, 0.000]	0.000	[0.000, 0.000]	0.000	[0.000, 0.000]	0.000	[0.000, 0.000]	0.000	[0.000, 0.000]	0.000	[0.000, 0.000]	0.000	[0.000, 0.000]	0.000	[0.000, 0.000]	0.000	[0.000, 0.000]	0.000	[0.000, 0.000]	0.000	[0.000, 0.000]	0.000	[0.000, 0.000]	0.000	[0.000, 0.000]	0.000	[0.000, 0.000]	0.000
		LR+	153.700	[100.644, 781.575]	0.000	[0.000, 1000.000]	0.000	[0.000, 0.000]	0.000	[0.000, 0.000]	0.000	[0.000, 1000.000]	0.000	[0.000, 0.000]	0.000	[0.000, 0.000]	0.000	[0.000, 0.000]	0.000	[0.000, 1000.000]	0.000	[0.000, 0.000]	1000.000	[1000.000, 1000.000]	0.000	[0.000, 0.000]	0.000	[0.000, 0.000]	1000.000	[1000.000, 1000.000]	0.000	[0.000, 0.000]	0.000	[0.000, 0.000]	0.000	[0.000, 0.000]	0.000	[0.000, 0.000]	0.000	[0.000, 0.000]	0.000	[0.000, 0.000]	0.000	[0.000, 0.000]	0.000	[0.000, 0.000]	0.000	[0.000, 0.000]	0.000
		LR-	0.871	[0.830, 0.985]	1.000	[1.000, 1.000]	1.000	[1.000, 1.000]	1.000	[1.000, 1.000]	1.000	[0.997, 1.000]	1.000	[1.000, 1.000]	1.000	[1.000, 1.000]	1.000	[1.000, 1.000]	1.000	[0.989, 1.000]	1.000	[1.000, 1.000]	0.999	[0.993, 0.999]	1.000	[1.000, 1.000]	1.000	[1.000, 1.000]	0.997	[0.990, 0.997]	1.000	[1.000, 1.000]	1.000	[1.000, 1.000]	1.000	[1.000, 1.000]	1.000	[1.000, 1.000]	1.000	[1.000, 1.000]	1.000	[1.000, 1.000]	1.000	[1.000, 1.000]	1.000	[1.000, 1.000]	1.000	[1.000, 1.000]	1.000
		DOR	176.405	[103.695, 836.576]	0.000	[0.000, 1000.000]	0.000	[0.000, 0.000]	0.000	[0.000, 0.000]	0.000	[0.000, 1000.000]	0.000	[0.000, 0.000]	0.000	[0.000, 0.000]	0.000	[0.000, 0.000]	0.000	[0.000, 1000.000]	0.000	[0.000, 0.000]	1000.000	[1000.000, 1000.000]	0.000	[0.000, 0.000]	0.000	[0.000, 0.000]	1000.000	[1000.000, 1000.000]	0.000	[0.000, 0.000]	0.000	[0.000, 0.000]	0.000	[0.000, 0.000]	0.000	[0.000, 0.000]	0.000	[0.000, 0.000]	0.000	[0.000, 0.000]	0.000	[0.000, 0.000]	0.000	[0.000, 0.000]	0.000	[0.000, 0.000]	0.000
		MCC	0.278	[0.084, 0.333]	0.000	[0.000, 0.017]	0.000	[0.000, 0.000]	0.000	[0.000, 0.000]	0.000	[0.000, 0.050]	0.000	[0.000, 0.000]	0.000	[0.000, 0.000]	0.000	[0.000, 0.000]	0.000	[0.000, 0.103]	0.000	[0.000, 0.000]	0.035	[0.028, 0.084]	0.000	[0.000, 0.000]	0.000	[0.000, 0.000]	0.058	[0.050, 0.098]	0.000	[0.000, 0.000]	0.000	[0.000, 0.000]	0.000	[0.000, 0.000]	0.000	[0.000, 0.000]	0.000	[0.000, 0.000]	0.000	[0.000, 0.000]	0.000	[0.000, 0.000]	0.000	[0.000, 0.000]	0.000	[0.000, 0.000]	0.000
		PPV	0.608	[0.504, 0.888]	0.000	[0.000, 1.000]	0.000	[0.000, 0.000]	0.000	[0.000, 0.000]	0.000	[0.000, 1.000]	0.000	[0.000, 0.000]	0.000	[0.000, 0.000]	0.000	[0.000, 0.000]	0.000	[0.000, 1.000]	0.000	[0.000, 0.000]	1.000	[1.000, 1.000]	0.000	[0.000, 0.000]	0.000	[0.000, 0.000]	1.000	[1.000, 1.000]	0.000	[0.000, 0.000]	0.000	[0.000, 0.000]	0.000	[0.000, 0.000]	0.000	[0.000, 0.000]	0.000	[0.000, 0.000]	0.000	[0.000, 0.000]	0.000	[0.000, 0.000]	0.000	[0.000, 0.000]	0.000	[0.000, 0.000]	0.000
		PPP	0.002	[0.000, 0.003]	0.000	[0.000, 0.000]	0.000	[0.000, 0.000]	0.000	[0.000, 0.000]	0.000	[0.000, 0.000]	0.000	[0.000, 0.000]	0.000	[0.000, 0.000]	0.000	[0.000, 0.000]	0.000	[0.000, 0.000]	0.000	[0.000, 0.000]	0.000	[0.000, 0.000]	0.000	[0.000, 0.000]	0.000	[0.000, 0.000]	0.000	[0.000, 0.000]	0.000	[0.000, 0.000]	0.000	[0.000, 0.000]	0.000	[0.000, 0.000]	0.000	[0.000, 0.000]	0.000	[0.000, 0.000]	0.000	[0.000, 0.000]	0.000	[0.000, 0.000]	0.000	[0.000, 0.000]	0.000	[0.000, 0.000]	0.000
	0.1	TPR	0.356	[0.311, 0.375]	0.239	[0.204, 0.261]	0.234	[0.212, 0.253]	0.000	[0.000, 0.319]	0.110	[0.098, 0.137]	0.000	[0.000, 0.001]	0.114	[0.071, 0.147]	0.000	[0.000, 0.000]	0.018	[0.000, 0.052]	0.000	[0.000, 0.000]	0.098	[0.072, 0.134]	0.000	[0.000, 0.000]	0.000	[0.000, 0.000]	0.010	[0.004, 0.072]	0.000	[0.000, 0.000]	0.000	[0.000, 0.000]	0.000	[0.000, 0.000]	0.000	[0.000, 0.000]	0.000	[0.000, 0.000]	0.000	[0.000, 0.000]	0.000	[0.000, 0.000]	0.000	[0.000, 0.015]	0.000	[0.000, 0.000]	0.000
		FPR	0.007	[0.005, 0.008]	0.007	[0.005, 0.008]	0.006	[0.005, 0.007]	0.000	[0.000, 0.007]	0.003	[0.002, 0.004]	0.000	[0.000, 0.000]	0.004	[0.002, 0.005]	0.000	[0.000, 0.000]	0.001	[0.000, 0.001]	0.000	[0.000, 0.000]	0.003	[0.002, 0.005]	0.000	[0.000, 0.000]	0.000	[0.000, 0.000]	0.000	[0.000, 0.002]	0.000	[0.000, 0.000]	0.000	[0.000, 0.000]	0.000	[0.000, 0.000]	0.000	[0.000, 0.000]	0.000	[0.000, 0.000]	0.000	[0.000, 0.000]	0.000	[0.000, 0.000]	0.000	[0.000, 0.001]	0.000	[0.000, 0.000]	0.000
		LR+	49.165	[43.806, 68.245]	33.537	[30.238, 42.326]	39.737	[34.382, 48.770]	0.000	[0.000, 1000.000]	33.441	[25.993, 47.357]	0.000	[0.000, 1000.000]	29.595	[23.225, 37.008]	0.000	[0.000, 0.000]	35.832	[0.000, 1000.000]	0.000	[0.000, 0.000]	34.467	[27.776, 52.822]	0.000	[0.000, 0.000]	0.000	[0.000, 0.000]	114.254	[30.594, 1000.000]	0.000	[0.000, 0.000]	0.000	[0.000, 0.000]	0.000	[0.000, 0.000]	0.000	[0.000, 0.000]	0.000	[0.000, 0.000]	0.000	[0.000, 0.000]	0.000	[0.000, 0.000]	0.000	[0.000, 1000.000]	0.000	[0.000, 0.000]	0.000
		LR-	0.649	[0.630, 0.693]	0.767	[0.745, 0.801]	0.770	[0.752, 0.792]	1.000	[0.685, 1.000]	0.893	[0.866, 0.905]	1.000	[0.999, 1.000]	0.890	[0.858, 0.931]	1.000	[1.000, 1.000]	0.982	[0.949, 1.000]	1.000	[1.000, 1.000]	0.905	[0.870, 0.930]	1.000	[1.000, 1.000]	1.000	[1.000, 1.000]	0.990	[0.930, 0.996]	1.000	[1.000, 1.000]	1.000	[1.000, 1.000]	1.000	[1.000, 1.000]	1.000	[1.000, 1.000]	1.000	[1.000, 1.000]	1.000	[1.000, 1.000]	1.000	[1.000, 1.000]	1.000	[0.985, 1.000]	1.000	[1.000, 1.000]	1.000
		DOR	75.802	[68.109, 100.595]	43.745	[39.086, 54.740]	51.587	[44.590, 63.002]	0.000	[0.000, 1000.000]	37.459	[28.861, 54.522]	0.000	[0.000, 1000.000]	33.262	[25.580, 41.714]	0.000	[0.000, 0.000]	36.484	[0.000, 1000.000]	0.000	[0.000, 0.000]	38.093	[31.115, 57.861]	0.000	[0.000, 0.000]	0.000	[0.000, 0.000]	115.389	[32.544, 1000.000]	0.000	[0.000, 0.000]	0.000	[0.000, 0.000]	0.000	[0.000, 0.000]	0.000	[0.000, 0.000]	0.000	[0.000, 0.000]	0.000	[0.000, 0.000]	0.000	[0.000, 0.000]	0.000	[0.000, 1000.000]	0.000	[0.000, 0.000]	0.000
		MCC	0.521	[0.491, 0.537]	0.406	[0.378, 0.428]	0.410	[0.390, 0.428]	0.000	[0.000, 0.490]	0.273	[0.251, 0.316]	0.000	[0.000, 0.032]	0.273	[0.214, 0.308]	0.000	[0.000, 0.000]	0.112	[0.000, 0.191]	0.000	[0.000, 0.000]	0.258	[0.221, 0.298]	0.000	[0.000, 0.000]	0.000	[0.000, 0.000]	0.090	[0.059, 0.224]	0.000	[0.000, 0.000]	0.000	[0.000, 0.000]	0.000	[0.000, 0.000]	0.000	[0.000, 0.000]	0.000	[0.000, 0.000]	0.000	[0.000, 0.000]	0.000	[0.000, 0.000]	0.000	[0.000, 0.106]	0.000	[0.000, 0.000]	0.000
		PPV	0.845	[0.830, 0.883]	0.788	[0.771, 0.825]	0.815	[0.793, 0.844]	0.000	[0.000, 1.000]	0.788	[0.743, 0.840]	0.000	[0.000, 1.000]	0.767	[0.721, 0.804]	0.000	[0.000, 0.000]	0.799	[0.000, 1.000]	0.000	[0.000, 0.000]	0.793	[0.755, 0.854]	0.000	[0.000, 0.000]	0.000	[0.000, 0.000]	0.927	[0.773, 1.000]	0.000	[0.000, 0.000]	0.000	[0.000, 0.000]	0.000	[0.000, 0.000]	0.000	[0.000, 0.000]	0.000	[0.000, 0.000]	0.000	[0.000, 0.000]	0.000	[0.000, 0.000]	0.000	[0.000, 1.000]	0.000	[0.000, 0.000]	0.000
		PPP	0.042	[0.036, 0.045]	0.030	[0.025, 0.033]	0.029	[0.026, 0.031]	0.000	[0.000, 0.038]	0.014	[0.013, 0.017]	0.000	[0.000, 0.000]	0.015	[0.009, 0.020]	0.000	[0.000, 0.000]	0.002	[0.000, 0.006]	0.000	[0.000, 0.000]	0.012	[0.009, 0.017]	0.000	[0.000, 0.000]	0.000	[0.000, 0.000]	0.001	[0.000, 0.009]	0.000	[0.000, 0.000]	0.000	[0.000, 0.000]	0.000	[0.000, 0.000]	0.000	[0.000, 0.000]	0.000	[0.000, 0.000]	0.000	[0.000, 0.000]	0.000	[0.000, 0.000]	0.000	[0.000, 0.002]	0.000	[0.000, 0.000]	0.000
Data Set	size	data prior
ClinVar (P, B), HGMD (DM)	22131	0.45696
The data for this sheet comes from the Annotate all Missense challenge; see Analyzed Challenges in the supplementary text. The classification type evaluation measures how well does a method separate the 'pathogenic' (positives) and 'benign' (negatives) variants. All variants classsified as pathogenic by ClinVar (P) and disease mutation by HGMD (DM) with high confidence are labeled as 'pathogenic'…
[truncated: 5 more columns]

## Sheet: AAM2All
Evidence	Prior	Measures	REVEL	REVEL CI	VEST v4.0	VEST v4.0 CI	Meta-LR	Meta-LR CI	MetaSVM	MetaSVM CI	Eigen	Eigen CI	Condel	Condel CI	MutPred2	MutPred2 CI	CADD v1.4	CADD v1.4 CI	PROVEAN	PROVEAN CI	MutationAssessor 3	MutationAssessor 3 CI	phyloP	phyloP CI	fathmm_MKL	fathmm_MKL CI	FATHMM v2.3	FATHMM v2.3 CI	LRT	LRT CI	SiPhy	SiPhy CI	DANN	DANN CI	GenoCanyon v1.0.3	GenoCanyon v1.0.3 CI	GERP	GERP CI	phastCons	phastCons CI	MutationTaster 2	MutationTaster 2 CI	fitCons v1.01	fitCons v1.01 CI	M-Cap	M-Cap CI	Bologna	Bologna CI	Turkey
		COV	0.990		0.999		0.990		0.990		0.936		0.986		0.924		1.000		0.976		0.970		0.999		0.996		0.964		0.911		0.996		0.996		0.996		0.998		0.999		0.989		0.943		0.717		0.837		0.095
		AUC	0.877*	[0.874, 0.881]	0.863*	[0.859, 0.866]	0.845*	[0.841, 0.848]	0.836*	[0.832, 0.840]	0.840*	[0.836, 0.844]	0.829*	[0.825, 0.832]	0.819*	[0.815, 0.823]	0.830*	[0.827, 0.834]	0.818*	[0.814, 0.822]	0.800*	[0.796, 0.804]	0.791*	[0.787, 0.794]	0.784*	[0.780, 0.788]	0.741*	[0.736, 0.745]	0.774*	[0.769, 0.778]	0.736*	[0.732, 0.740]	0.734*	[0.730, 0.738]	0.698*	[0.693, 0.703]	0.723*	[0.718, 0.727]	0.723*	[0.720, 0.727]	0.633*	[0.629, 0.638]	0.522*	[0.517, 0.527]	0.808*	[0.804, 0.813]	0.657*	[0.651, 0.662]	0.644*
		Truncated AUC	0.638*	[0.630, 0.645]	0.583*	[0.576, 0.591]	0.519*	[0.511, 0.527]	0.550*	[0.542, 0.558]	0.514*	[0.505, 0.522]	0.498*	[0.489, 0.506]	0.499*	[0.491, 0.507]	0.460*	[0.451, 0.470]	0.478*	[0.469, 0.486]	0.485*	[0.477, 0.493]	0.425*	[0.417, 0.434]	0.350*	[0.342, 0.359]	0.357*	[0.350, 0.364]	0.344*	[0.335, 0.352]	0.239*	[0.231, 0.247]	0.236*	[0.229, 0.244]	0.268*	[0.261, 0.275]	0.232*	[0.225, 0.240]	0.202*	[0.199, 0.205]	0.155*	[0.152, 0.158]	0.118*	[0.114, 0.123]	0.460*	[0.450, 0.470]	0.273*	[0.265, 0.281]	0.235*
		log-log AUC	0.804*	[0.789, 0.827]	0.758*	[0.742, 0.777]	0.747*	[0.710, 0.785]	0.664*	[0.645, 0.683]	0.718*	[0.701, 0.744]	0.622*	[0.617, 0.627]	0.694*	[0.669, 0.720]	0.608*	[0.576, 0.639]	0.710*	[0.695, 0.731]	0.740*	[0.724, 0.759]	0.607*	[0.598, 0.615]	0.596*	[0.566, 0.624]	0.698*	[0.665, 0.726]	0.557*	[0.555, 0.558]	0.466*	[0.448, 0.487]	0.550*	[0.521, 0.575]	0.543*	[0.541, 0.544]	0.535*	[0.527, 0.543]	0.532*	[0.531, 0.532]	0.350	[0.310, 0.383]	0.464	[0.440, 0.483]	0.615*	[0.577, 0.663]	0.564*	[0.561, 0.568]	0.450
Supporting	0.01	TPR	0.593	[0.572, 0.611]	0.543	[0.532, 0.559]	0.413	[0.392, 0.456]	0.001	[0.000, 0.506]	0.475	[0.461, 0.496]	0.491	[0.475, 0.504]	0.427	[0.415, 0.442]	0.513	[0.000, 0.528]	0.461	[0.442, 0.477]	0.413	[0.400, 0.428]	0.488	[0.478, 0.501]	0.000	[0.000, 0.000]	0.256	[0.246, 0.266]	0.000	[0.000, 0.000]	0.000	[0.000, 0.000]	0.000	[0.000, 0.000]	0.000	[0.000, 0.000]	0.000	[0.000, 0.000]	0.000	[0.000, 0.000]	0.000	[0.000, 0.000]	0.000	[0.000, 0.000]	0.438	[0.368, 0.461]	0.131	[0.122, 0.167]	0.070
		FPR	0.060	[0.054, 0.065]	0.064	[0.061, 0.068]	0.049	[0.043, 0.062]	0.000	[0.000, 0.062]	0.068	[0.064, 0.074]	0.077	[0.073, 0.081]	0.052	[0.049, 0.057]	0.102	[0.000, 0.106]	0.077	[0.071, 0.082]	0.054	[0.049, 0.058]	0.103	[0.099, 0.106]	0.000	[0.000, 0.000]	0.042	[0.039, 0.045]	0.000	[0.000, 0.000]	0.000	[0.000, 0.000]	0.000	[0.000, 0.000]	0.000	[0.000, 0.000]	0.000	[0.000, 0.000]	0.000	[0.000, 0.000]	0.000	[0.000, 0.000]	0.000	[0.000, 0.000]	0.075	[0.057, 0.083]	0.028	[0.026, 0.037]	0.010
		LR+	9.877	[9.266, 10.746]	8.529	[8.160, 8.904]	8.486	[7.336, 9.218]	5.616	[0.000, 12.113]	6.986	[6.625, 7.312]	6.384	[6.120, 6.605]	8.140	[7.609, 8.614]	5.024	[0.000, 6.330]	5.962	[5.722, 6.283]	7.687	[7.289, 8.195]	4.763	[4.619, 4.912]	0.000	[0.000, 0.000]	6.101	[5.751, 6.471]	0.000	[0.000, 0.000]	0.000	[0.000, 0.000]	0.000	[0.000, 0.000]	0.000	[0.000, 0.000]	0.000	[0.000, 0.000]	0.000	[0.000, 0.000]	0.000	[0.000, 0.000]	0.000	[0.000, 0.000]	5.829	[5.474, 6.521]	4.667	[4.301, 5.050]	6.882
		LR-	0.433	[0.416, 0.452]	0.488	[0.472, 0.500]	0.617	[0.579, 0.636]	0.999	[0.526, 1.000]	0.563	[0.543, 0.577]	0.551	[0.538, 0.567]	0.605	[0.591, 0.617]	0.542	[0.527, 1.000]	0.585	[0.568, 0.602]	0.620	[0.607, 0.633]	0.570	[0.557, 0.581]	1.000	[1.000, 1.000]	0.776	[0.767, 0.786]	1.000	[1.000, 1.000]	1.000	[1.000, 1.000]	1.000	[1.000, 1.000]	1.000	[1.000, 1.000]	1.000	[1.000, 1.000]	1.000	[1.000, 1.000]	1.000	[1.000, 1.000]	1.000	[1.000, 1.000]	0.608	[0.587, 0.670]	0.894	[0.863, 0.902]	0.940
		DOR	22.806	[21.719, 24.313]	17.465	[16.660, 18.403]	13.743	[12.588, 14.741]	5.622	[0.000, 16.478]	12.408	[11.794, 13.034]	11.586	[10.975, 12.072]	13.454	[12.590, 14.248]	9.262	[0.000, 9.923]	10.198	[9.713, 10.754]	12.397	[11.787, 13.143]	8.355	[8.003, 8.755]	0.000	[0.000, 0.000]	7.860	[7.360, 8.382]	0.000	[0.000, 0.000]	0.000	[0.000, 0.000]	0.000	[0.000, 0.000]	0.000	[0.000, 0.000]	0.000	[0.000, 0.000]	0.000	[0.000, 0.000]	0.000	[0.000, 0.000]	0.000	[0.000, 0.000]	9.585	[9.041, 10.195]	5.222	[4.859, 5.696]	7.322
		MCC	0.215	[0.209, 0.222]	0.189	[0.184, 0.194]	0.163	[0.157, 0.169]	0.007	[0.000, 0.182]	0.157	[0.152, 0.161]	0.151	[0.146, 0.155]	0.162	[0.156, 0.167]	0.133	[0.000, 0.137]	0.140	[0.136, 0.144]	0.154	[0.149, 0.159]	0.125	[0.121, 0.128]	0.000	[0.000, 0.000]	0.104	[0.099, 0.109]	0.000	[0.000, 0.000]	0.000	[0.000, 0.000]	0.000	[0.000, 0.000]	0.000	[0.000, 0.000]	0.000	[0.000, 0.000]	0.000	[0.000, 0.000]	0.000	[0.000, 0.000]	0.000	[0.000, 0.000]	0.134	[0.128, 0.139]	0.061	[0.057, 0.070]	0.058
		PPV	0.091	[0.086, 0.098]	0.079	[0.076, 0.083]	0.079	[0.069, 0.085]	0.054	[0.000, 0.109]	0.066	[0.063, 0.069]	0.061	[0.058, 0.063]	0.076	[0.071, 0.080]	0.048	[0.000, 0.060]	0.057	[0.055, 0.060]	0.072	[0.069, 0.076]	0.046	[0.045, 0.047]	0.000	[0.000, 0.000]	0.058	[0.055, 0.061]	0.000	[0.000, 0.000]	0.000	[0.000, 0.000]	0.000	[0.000, 0.000]	0.000	[0.000, 0.000]	0.000	[0.000, 0.000]	0.000	[0.000, 0.000]	0.000	[0.000, 0.000]	0.000	[0.000, 0.000]	0.056	[0.052, 0.062]	0.045	[0.042, 0.049]	0.065
		PPP	0.065	[0.059, 0.071]	0.068	[0.065, 0.073]	0.052	[0.047, 0.066]	0.000	[0.000, 0.066]	0.072	[0.068, 0.079]	0.081	[0.077, 0.085]	0.056	[0.053, 0.061]	0.106	[0.000, 0.110]	0.081	[0.075, 0.086]	0.057	[0.053, 0.062]	0.106	[0.103, 0.110]	0.000	[0.000, 0.000]	0.044	[0.041, 0.047]	0.000	[0.000, 0.000]	0.000	[0.000, 0.000]	0.000	[0.000, 0.000]	0.000	[0.000, 0.000]	0.000	[0.000, 0.000]	0.000	[0.000, 0.000]	0.000	[0.000, 0.000]	0.000	[0.000, 0.000]	0.079	[0.060, 0.087]	0.029	[0.027, 0.039]	0.011
	0.1	TPR	0.665	[0.655, 0.675]	0.614	[0.602, 0.645]	0.590	[0.571, 0.609]	0.598	[0.001, 0.614]	0.596	[0.583, 0.609]	0.573	[0.564, 0.586]	0.526	[0.494, 0.543]	0.645	[0.629, 0.656]	0.564	[0.540, 0.596]	0.495	[0.479, 0.508]	0.534	[0.524, 0.549]	0.671	[0.662, 0.679]	0.318	[0.304, 0.329]	0.000	[0.000, 0.000]	0.000	[0.000, 0.000]	0.000	[0.000, 0.000]	0.000	[0.000, 0.000]	0.401	[0.368, 0.442]	0.000	[0.000, 0.000]	0.000	[0.000, 0.000]	0.000	[0.000, 0.000]	0.531	[0.515, 0.549]	0.255	[0.177, 0.263]	0.101
		FPR	0.087	[0.082, 0.091]	0.092	[0.088, 0.108]	0.116	[0.108, 0.125]	0.102	[0.000, 0.109]	0.120	[0.115, 0.125]	0.112	[0.109, 0.118]	0.094	[0.080, 0.102]	0.155	[0.146, 0.160]	0.119	[0.110, 0.131]	0.085	[0.080, 0.090]	0.120	[0.116, 0.127]	0.244	[0.240, 0.248]	0.065	[0.058, 0.070]	0.000	[0.000, 0.000]	0.000	[0.000, 0.000]	0.000	[0.000, 0.000]	0.000	[0.000, 0.000]	0.172	[0.160, 0.189]	0.000	[0.000, 0.000]	0.000	[0.000, 0.000]	0.000	[0.000, 0.000]	0.112	[0.103, 0.119]	0.076	[0.043, 0.080]	0.019
		LR+	7.611	[7.312, 8.018]	6.688	[5.966, 6.932]	5.082	[4.836, 5.334]	5.893	[5.367, 6.413]	4.951	[4.807, 5.140]	5.099	[4.899, 5.261]	5.619	[5.276, 6.223]	4.175	[4.046, 4.332]	4.744	[4.521, 4.961]	5.817	[5.585, 6.109]	4.440	[4.271, 4.599]	2.747	[2.695, 2.799]	4.903	[4.638, 5.318]	0.000	[0.000, 0.000]	0.000	[0.000, 0.000]	0.000	[0.000, 0.000]	0.000	[0.000, 0.000]	2.328	[2.264, 2.389]	0.000	[0.000, 0.000]	0.000	[0.000, 0.000]	0.000	[0.000, 0.000]	4.742	[4.534, 5.041]	3.330	[3.244, 4.110]	5.318
		LR-	0.367	[0.357, 0.377]	0.425	[0.397, 0.436]	0.464	[0.445, 0.482]	0.447	[0.432, 0.999]	0.460	[0.446, 0.472]	0.481	[0.468, 0.491]	0.523	[0.508, 0.551]	0.419	[0.408, 0.436]	0.494	[0.464, 0.517]	0.552	[0.539, 0.567]	0.530	[0.516, 0.540]	0.436	[0.425, 0.447]	0.730	[0.719, 0.741]	1.000	[1.000, 1.000]	1.000	[1.000, 1.000]	1.000	[1.000, 1.000]	1.000	[1.000, 1.000]	0.724	[0.687, 0.753]	1.000	[1.000, 1.000]	1.000	[1.000, 1.000]	1.000	[1.000, 1.000]	0.528	[0.511, 0.543]	0.807	[0.799, 0.861]	0.916
		DOR	20.753	[19.844, 21.930]	15.723	[14.680, 16.333]	10.963	[10.499, 11.466]	13.177	[5.567, 13.891]	10.770	[10.359, 11.291]	10.591	[10.138, 11.067]	10.742	[10.192, 11.486]	9.953	[9.477, 10.406]	9.596	[9.153, 10.057]	10.546	[10.063, 11.072]	8.374	[8.040, 8.770]	6.305	[6.056, 6.576]	6.721	[6.364, 7.272]	0.000	[0.000, 0.000]	0.000	[0.000, 0.000]	0.000	[0.000, 0.000]	0.000	[0.000, 0.000]	3.215	[3.030, 3.448]	0.000	[0.000, 0.000]	0.000	[0.000, 0.000]	0.000	[0.000, 0.000]	8.980	[8.586, 9.538]	4.126	[4.001, 4.810]	5.805
		MCC	0.492	[0.485, 0.501]	0.446	[0.434, 0.452]	0.385	[0.377, 0.392]	0.416	[0.017, 0.425]	0.382	[0.375, 0.390]	0.378	[0.371, 0.386]	0.377	[0.369, 0.386]	0.366	[0.357, 0.373]	0.361	[0.353, 0.369]	0.371	[0.362, 0.379]	0.337	[0.330, 0.345]	0.283	[0.277, 0.289]	0.265	[0.257, 0.275]	0.000	[0.000, 0.000]	0.000	[0.000, 0.000]	0.000	[0.000, 0.000]	0.000	[0.000, 0.000]	0.173	[0.161, 0.187]	0.000	[0.000, 0.000]	0.000	[0.000, 0.000]	0.000	[0.000, 0.000]	0.348	[0.341, 0.358]	0.183	[0.170, 0.191]	0.151
		PPV	0.458	[0.448, 0.471]	0.426	[0.399, 0.435]	0.361	[0.350, 0.372]	0.396	[0.374, 0.416]	0.355	[0.348, 0.363]	0.362	[0.352, 0.369]	0.384	[0.370, 0.409]	0.317	[0.310, 0.325]	0.345	[0.334, 0.355]	0.393	[0.383, 0.404]	0.330	[0.322, 0.338]	0.234	[0.230, 0.237]	0.353	[0.340, 0.371]	0.000	[0.000, 0.000]	0.000	[0.000, 0.000]	0.000	[0.000, 0.000]	0.000	[0.000, 0.000]	0.205	[0.201, 0.210]	0.000	[0.000, 0.000]	0.000	[0.000, 0.000]	0.000	[0.000, 0.000]	0.345	[0.335, 0.359]	0.270	[0.265, 0.314]	0.371
		PPP	0.145	[0.140, 0.149]	0.144	[0.139, 0.162]	0.164	[0.154, 0.173]	0.151	[0.000, 0.159]	0.168	[0.162, 0.173]	0.158	[0.155, 0.165]	0.137	[0.122, 0.146]	0.204	[0.195, 0.209]	0.164	[0.154, 0.177]	0.126	[0.120, 0.132]	0.162	[0.157, 0.169]	0.287	[0.283, 0.290]	0.090	[0.082, 0.095]	0.000	[0.000, 0.000]	0.000	[0.000, 0.000]	0.000	[0.000, 0.000]	0.000	[0.000, 0.000]	0.195	[0.181, 0.214]	0.000	[0.000, 0.000]	0.000	[0.000, 0.000]	0.000	[0.000, 0.000]	0.154	[0.144, 0.162]	0.094	[0.057, 0.098]	0.027
Moderate	0.01	TPR	0.352	[0.335, 0.369]	0.307	[0.291, 0.321]	0.232	[0.219, 0.242]	0.000	[0.000, 0.000]	0.152	[0.130, 0.166]	0.000	[0.000, 0.138]	0.218	[0.180, 0.245]	0.000	[0.000, 0.000]	0.091	[0.003, 0.106]	0.194	[0.180, 0.205]	0.000	[0.000, 0.000]	0.000	[0.000, 0.000]	0.093	[0.074, 0.100]	0.000	[0.000, 0.000]	0.000	[0.000, 0.000]	0.000	[0.000, 0.000]	0.000	[0.000, 0.000]	0.000	[0.000, 0.000]	0.000	[0.000, 0.000]	0.000	[0.000, 0.000]	0.000	[0.000, 0.000]	0.124	[0.000, 0.135]	0.000	[0.000, 0.000]	0.000
		FPR	0.014	[0.012, 0.016]	0.017	[0.016, 0.018]	0.011	[0.010, 0.013]	0.000	[0.000, 0.000]	0.008	[0.006, 0.009]	0.000	[0.000, 0.009]	0.014	[0.011, 0.016]	0.000	[0.000, 0.000]	0.006	[0.000, 0.007]	0.011	[0.010, 0.012]	0.000	[0.000, 0.000]	0.000	[0.000, 0.000]	0.006	[0.004, 0.006]	0.000	[0.000, 0.000]	0.000	[0.000, 0.000]	0.000	[0.000, 0.000]	0.000	[0.000, 0.000]	0.000	[0.000, 0.000]	0.000	[0.000, 0.000]	0.000	[0.000, 0.000]	0.000	[0.000, 0.000]	0.010	[0.000, 0.011]	0.000	[0.000, 0.000]	0.000
		LR+	25.086	[22.989, 27.916]	18.048	[16.669, 19.460]	20.269	[18.607, 22.125]	0.000	[0.000, 0.000]	19.894	[17.702, 22.861]	0.000	[0.000, 13.740]	15.174	[13.971, 16.741]	0.000	[0.000, 0.000]	15.143	[14.181, 1000.000]	17.359	[15.923, 19.452]	0.000	[0.000, 0.000]	0.000	[0.000, 0.000]	16.431	[14.360, 20.513]	0.000	[0.000, 0.000]	0.000	[0.000, 0.000]	0.000	[0.000, 0.000]	0.000	[0.000, 0.000]	0.000	[0.000, 0.000]	0.000	[0.000, 0.000]	0.000	[0.000, 0.000]	0.000	[0.000, 0.000]	12.706	[0.000, 14.710]	0.000	[0.000, 0.000]	0.000
		LR-	0.657	[0.641, 0.673]	0.705	[0.691, 0.721]	0.777	[0.767, 0.790]	1.000	[1.000, 1.000]	0.855	[0.841, 0.876]	1.000	[0.870, 1.000]	0.794	[0.767, 0.830]	1.000	[1.000, 1.000]	0.915	[0.901, 0.997]	0.815	[0.805, 0.829]	1.000	[1.000, 1.000]	1.000	[1.000, 1.000]	0.912	[0.905, 0.930]	1.000	[1.000, 1.000]	1.000	[1.000, 1.000]	1.000	[1.000, 1.000]	1.000	[1.000, 1.000]	1.000	[1.000, 1.000]	1.000	[1.000, 1.000]	1.000	[1.000, 1.000]	1.000	[1.000, 1.000]	0.884	[0.874, 1.000]	1.000	[1.000, 1.000]	1.000
		DOR	38.188	[35.079, 42.378]	25.596	[23.354, 27.841]	26.102	[23.873, 28.542]	0.000	[0.000, 0.000]	23.276	[20.422, 26.709]	0.000	[0.000, 15.849]	19.119	[17.567, 20.876]	0.000	[0.000, 0.000]	16.553	[15.514, 1000.000]	21.295	[19.442, 23.944]	0.000	[0.000, 0.000]	0.000	[0.000, 0.000]	18.018	[15.672, 22.276]	0.000	[0.000, 0.000]	0.000	[0.000, 0.000]	0.000	[0.000, 0.000]	0.000	[0.000, 0.000]	0.000	[0.000, 0.000]	0.000	[0.000, 0.000]	0.000	[0.000, 0.000]	0.000	[0.000, 0.000]	14.367	[0.000, 16.705]	0.000	[0.000, 0.000]	0.000
		MCC	0.257	[0.247, 0.269]	0.207	[0.196, 0.216]	0.189	[0.180, 0.198]	0.000	[0.000, 0.000]	0.151	[0.137, 0.165]	0.000	[0.000, 0.121]	0.159	[0.146, 0.170]	0.000	[0.000, 0.000]	0.102	[0.050, 0.114]	0.161	[0.151, 0.171]	0.000	[0.000, 0.000]	0.000	[0.000, 0.000]	0.108	[0.093, 0.118]	0.000	[0.000, 0.000]	0.000	[0.000, 0.000]	0.000	[0.000, 0.000]	0.000	[0.000, 0.000]	0.000	[0.000, 0.000]	0.000	[0.000, 0.000]	0.000	[0.000, 0.000]	0.000	[0.000, 0.000]	0.110	[0.000, 0.121]	0.000	[0.000, 0.000]	0.000
		PPV	0.202	[0.188, 0.220]	0.154	[0.144, 0.164]	0.170	[0.158, 0.183]	0.000	[0.000, 0.000]	0.167	[0.152, 0.188]	0.000	[0.000, 0.122]	0.133	[0.124, 0.145]	0.000	[0.000, 0.000]	0.133	[0.125, 1.000]	0.149	[0.139, 0.164]	0.000	[0.000, 0.000]	0.000	[0.000, 0.000]	0.142	[0.127, 0.172]	0.000	[0.000, 0.000]	0.000	[0.000, 0.000]	0.000	[0.000, 0.000]	0.000	[0.000, 0.000]	0.000	[0.000, 0.000]	0.000	[0.000, 0.000]	0.000	[0.000, 0.000]	0.000	[0.000, 0.000]	0.114	[0.000, 0.129]	0.000	[0.000, 0.000]	0.000
		PPP	0.017	[0.016, 0.019]	0.020	[0.018, 0.021]	0.014	[0.012, 0.015]	0.000	[0.000, 0.000]	0.009	[0.008, 0.010]	0.000	[0.000, 0.010]	0.016	[0.013, 0.019]	0.000	[0.000, 0.000]	0.007	[0.000, 0.008]	0.013	[0.012, 0.014]	0.000	[0.000, 0.000]	0.000	[0.000, 0.000]	0.007	[0.005, 0.007]	0.000	[0.000, 0.000]	0.000	[0.000, 0.000]	0.000	[0.000, 0.000]	0.000	[0.000, 0.000]	0.000	[0.000, 0.000]	0.000	[0.000, 0.000]	0.000	[0.000, 0.000]	0.000	[0.000, 0.000]	0.011	[0.000, 0.012]	0.000	[0.000, 0.000]	0.000
	0.1	TPR	0.529	[0.513, 0.548]	0.476	[0.453, 0.491]	0.350	[0.339, 0.365]	0.000	[0.000, 0.402]	0.373	[0.361, 0.388]	0.387	[0.374, 0.427]	0.377	[0.365, 0.390]	0.000	[0.000, 0.376]	0.359	[0.308, 0.378]	0.338	[0.323, 0.354]	0.220	[0.213, 0.355]	0.000	[0.000, 0.000]	0.168	[0.156, 0.186]	0.000	[0.000, 0.000]	0.000	[0.000, 0.000]	0.000	[0.000, 0.000]	0.000	[0.000, 0.000]	0.000	[0.000, 0.000]	0.000	[0.000, 0.000]	0.000	[0.000, 0.000]	0.000	[0.000, 0.000]	0.304	[0.273, 0.342]	0.126	[0.117, 0.131]	0.070
		FPR	0.042	[0.039, 0.047]	0.046	[0.041, 0.049]	0.031	[0.029, 0.033]	0.000	[0.000, 0.035]	0.042	[0.040, 0.045]	0.049	[0.046, 0.057]	0.039	[0.036, 0.041]	0.000	[0.000, 0.064]	0.049	[0.039, 0.055]	0.034	[0.032, 0.037]	0.038	[0.036, 0.063]	0.000	[0.000, 0.000]	0.019	[0.016, 0.022]	0.000	[0.000, 0.000]	0.000	[0.000, 0.000]	0.000	[0.000, 0.000]	0.000	[0.000, 0.000]	0.000	[0.000, 0.000]	0.000	[0.000, 0.000]	0.000	[0.000, 0.000]	0.000	[0.000, 0.000]	0.041	[0.033, 0.047]	0.026	[0.024, 0.028]	0.009
		LR+	12.517	[11.601, 13.407]	10.425	[9.960, 11.223]	11.456	[10.668, 12.139]	0.000	[0.000, 19.822]	8.858	[8.431, 9.386]	7.967	[7.448, 8.361]	9.737	[9.177, 10.343]	0.000	[0.000, 16.514]	7.252	[6.821, 8.055]	9.852	[9.263, 10.546]	5.833	[5.414, 6.125]	0.000	[0.000, 0.000]	8.801	[8.183, 9.870]	0.000	[0.000, 0.000]	0.000	[0.000, 0.000]	0.000	[0.000, 0.000]	0.000	[0.000, 0.000]	0.000	[0.000, 0.000]	0.000	[0.000, 0.000]	0.000	[0.000, 0.000]	0.000	[0.000, 0.000]	7.489	[7.059, 8.490]	4.755	[4.440, 5.185]	8.069
		LR-	0.492	[0.474, 0.507]	0.549	[0.534, 0.571]	0.671	[0.657, 0.681]	1.000	[0.619, 1.000]	0.654	[0.639, 0.666]	0.644	[0.607, 0.657]	0.649	[0.635, 0.660]	1.000	[0.666, 1.000]	0.675	[0.658, 0.720]	0.685	[0.670, 0.700]	0.810	[0.688, 0.818]	1.000	[1.000, 1.000]	0.848	[0.832, 0.858]	1.000	[1.000, 1.000]	1.000	[1.000, 1.000]	1.000	[1.000, 1.000]	1.000	[1.000, 1.000]	1.000	[1.000, 1.000]	1.000	[1.000, 1.000]	1.000	[1.000, 1.000]	1.000	[1.000, 1.000]	0.725	[0.690, 0.753]	0.898	[0.892, 0.906]	0.938
		DOR	25.453	[23.885, 27.076]	18.976	[18.097, 20.284]	17.083	[15.919, 18.209]	0.000	[0.000, 20.779]	13.543	[12.835, 14.448]	12.365	[11.679, 13.062]	15.014	[14.088, 16.070]	0.000	[0.000, 16.530]	10.751	[10.182, 11.454]	14.377	[13.497, 15.394]	7.199	[6.757, 8.287]	0.000	[0.000, 0.000]	10.381	[9.676, 11.627]	0.000	[0.000, 0.000]	0.000	[0.000, 0.000]	0.000	[0.000, 0.000]	0.000	[0.000, 0.000]	0.000	[0.000, 0.000]	0.000	[0.000, 0.000]	0.000	[0.000, 0.000]	0.000	[0.000, 0.000]	10.326	[9.801, 11.498]	5.295	[4.919, 5.805]	8.598
		MCC	0.508	[0.499, 0.517]	0.454	[0.445, 0.464]	0.396	[0.386, 0.406]	0.000	[0.000, 0.429]	0.377	[0.367, 0.388]	0.369	[0.359, 0.384]	0.391	[0.380, 0.402]	0.000	[0.000, 0.321]	0.341	[0.321, 0.350]	0.371	[0.360, 0.381]	0.238	[0.229, 0.304]	0.000	[0.000, 0.000]	0.247	[0.237, 0.261]	0.000	[0.000, 0.000]	0.000	[0.000, 0.000]	0.000	[0.000, 0.000]	0.000	[0.000, 0.000]	0.000	[0.000, 0.000]	0.000	[0.000, 0.000]	0.000	[0.000, 0.000]	0.000	[0.000, 0.000]	0.316	[0.303, 0.334]	0.159	[0.148, 0.169]	0.152
		PPV	0.582	[0.563, 0.598]	0.537	[0.525, 0.555]	0.560	[0.542, 0.574]	0.000	[0.000, 0.688]	0.496	[0.484, 0.511]	0.470	[0.453, 0.482]	0.520	[0.505, 0.535]	0.000	[0.000, 0.647]	0.446	[0.431, 0.472]	0.523	[0.507, 0.540]	0.393	[0.376, 0.405]	0.000	[0.000, 0.000]	0.494	[0.476, 0.523]	0.000	[0.000, 0.000]	0.000	[0.000, 0.000]	0.000	[0.000, 0.000]	0.000	[0.000, 0.000]	0.000	[0.000, 0.000]	0.000	[0.000, 0.000]	0.000	[0.000, 0.000]	0.000	[0.000, 0.000]	0.454	[0.440, 0.485]	0.346	[0.330, 0.366]	0.473
		PPP	0.091	[0.086, 0.097]	0.089	[0.083, 0.092]	0.062	[0.060, 0.066]	0.000	[0.000, 0.072]	0.075	[0.072, 0.079]	0.082	[0.079, 0.093]	0.072	[0.070, 0.076]	0.000	[0.000, 0.095]	0.080	[0.066, 0.087]	0.065	[0.061, 0.069]	0.056	[0.054, 0.092]	0.000	[0.000, 0.000]	0.034	[0.030, 0.038]	0.000	[0.000, 0.000]	0.000	[0.000, 0.000]	0.000	[0.000, 0.000]	0.000	[0.000, 0.000]	0.000	[0.000, 0.000]	0.000	[0.000, 0.000]	0.000	[0.000, 0.000]	0.000	[0.000, 0.000]	0.067	[0.057, 0.076]	0.036	[0.034, 0.038]	0.015
Strong	0.01	TPR	0.009	[0.000, 0.037]	0.000	[0.000, 0.000]	0.000	[0.000, 0.000]	0.000	[0.000, 0.000]	0.000	[0.000, 0.000]	0.000	[0.000, 0.000]	0.000	[0.000, 0.000]	0.000	[0.000, 0.000]	0.000	[0.000, 0.002]	0.000	[0.000, 0.004]	0.000	[0.000, 0.000]	0.000	[0.000, 0.000]	0.000	[0.000, 0.004]	0.000	[0.000, 0.000]	0.000	[0.000, 0.000]	0.000	[0.000, 0.000]	0.000	[0.000, 0.000]	0.000	[0.000, 0.000]	0.000	[0.000, 0.000]	0.000	[0.000, 0.000]	0.000	[0.000, 0.000]	0.000	[0.000, 0.000]	0.000	[0.000, 0.000]	0.000
		FPR	0.000	[0.000, 0.000]	0.000	[0.000, 0.000]	0.000	[0.000, 0.000]	0.000	[0.000, 0.000]	0.000	[0.000, 0.000]	0.000	[0.000, 0.000]	0.000	[0.000, 0.000]	0.000	[0.000, 0.000]	0.000	[0.000, 0.000]	0.000	[0.000, 0.000]	0.000	[0.000, 0.000]	0.000	[0.000, 0.000]	0.000	[0.000, 0.000]	0.000	[0.000, 0.000]	0.000	[0.000, 0.000]	0.000	[0.000, 0.000]	0.000	[0.000, 0.000]	0.000	[0.000, 0.000]	0.000	[0.000, 0.000]	0.000	[0.000, 0.000]	0.000	[0.000, 0.000]	0.000	[0.000, 0.000]	0.000	[0.000, 0.000]	0.000
		LR+	209.779	[0.000, 1000.000]	0.000	[0.000, 0.000]	0.000	[0.000, 0.000]	0.000	[0.000, 0.000]	0.000	[0.000, 0.000]	0.000	[0.000, 0.000]	0.000	[0.000, 0.000]	0.000	[0.000, 0.000]	0.000	[0.000, 1000.000]	0.000	[0.000, 1000.000]	0.000	[0.000, 0.000]	0.000	[0.000, 0.000]	0.000	[0.000, 1000.000]	0.000	[0.000, 0.000]	0.000	[0.000, 0.000]	0.000	[0.000, 0.000]	0.000	[0.000, 0.000]	0.000	[0.000, 0.000]	0.000	[0.000, 0.000]	0.000	[0.000, 0.000]	0.000	[0.000, 0.000]	0.000	[0.000, 0.000]	0.000	[0.000, 0.000]	0.000
		LR-	0.991	[0.963, 1.000]	1.000	[1.000, 1.000]	1.000	[1.000, 1.000]	1.000	[1.000, 1.000]	1.000	[1.000, 1.000]	1.000	[1.000, 1.000]	1.000	[1.000, 1.000]	1.000	[1.000, 1.000]	1.000	[0.998, 1.000]	1.000	[0.996, 1.000]	1.000	[1.000, 1.000]	1.000	[1.000, 1.000]	1.000	[0.996, 1.000]	1.000	[1.000, 1.000]	1.000	[1.000, 1.000]	1.000	[1.000, 1.000]	1.000	[1.000, 1.000]	1.000	[1.000, 1.000]	1.000	[1.000, 1.000]	1.000	[1.000, 1.000]	1.000	[1.000, 1.000]	1.000	[1.000, 1.000]	1.000	[1.000, 1.000]	1.000
		DOR	211.713	[0.000, 1000.000]	0.000	[0.000, 0.000]	0.000	[0.000, 0.000]	0.000	[0.000, 0.000]	0.000	[0.000, 0.000]	0.000	[0.000, 0.000]	0.000	[0.000, 0.000]	0.000	[0.000, 0.000]	0.000	[0.000, 1000.000]	0.000	[0.000, 1000.000]	0.000	[0.000, 0.000]	0.000	[0.000, 0.000]	0.000	[0.000, 1000.000]	0.000	[0.000, 0.000]	0.000	[0.000, 0.000]	0.000	[0.000, 0.000]	0.000	[0.000, 0.000]	0.000	[0.000, 0.000]	0.000	[0.000, 0.000]	0.000	[0.000, 0.000]	0.000	[0.000, 0.000]	0.000	[0.000, 0.000]	0.000	[0.000, 0.000]	0.000
		MCC	0.078	[0.000, 0.158]	0.000	[0.000, 0.000]	0.000	[0.000, 0.000]	0.000	[0.000, 0.000]	0.000	[0.000, 0.000]	0.000	[0.000, 0.000]	0.000	[0.000, 0.000]	0.000	[0.000, 0.000]	0.000	[0.000, 0.044]	0.000	[0.000, 0.059]	0.000	[0.000, 0.000]	0.000	[0.000, 0.000]	0.000	[0.000, 0.065]	0.000	[0.000, 0.000]	0.000	[0.000, 0.000]	0.000	[0.000, 0.000]	0.000	[0.000, 0.000]	0.000	[0.000, 0.000]	0.000	[0.000, 0.000]	0.000	[0.000, 0.000]	0.000	[0.000, 0.000]	0.000	[0.000, 0.000]	0.000	[0.000, 0.000]	0.000
		PPV	0.679	[0.000, 1.000]	0.000	[0.000, 0.000]	0.000	[0.000, 0.000]	0.000	[0.000, 0.000]	0.000	[0.000, 0.000]	0.000	[0.000, 0.000]	0.000	[0.000, 0.000]	0.000	[0.000, 0.000]	0.000	[0.000, 1.000]	0.000	[0.000, 1.000]	0.000	[0.000, 0.000]	0.000	[0.000, 0.000]	0.000	[0.000, 1.000]	0.000	[0.000, 0.000]	0.000	[0.000, 0.000]	0.000	[0.000, 0.000]	0.000	[0.000, 0.000]	0.000	[0.000, 0.000]	0.000	[0.000, 0.000]	0.000	[0.000, 0.000]	0.000	[0.000, 0.000]	0.000	[0.000, 0.000]	0.000	[0.000, 0.000]	0.000
		PPP	0.000	[0.000, 0.001]	0.000	[0.000, 0.000]	0.000	[0.000, 0.000]	0.000	[0.000, 0.000]	0.000	[0.000, 0.000]	0.000	[0.000, 0.000]	0.000	[0.000, 0.000]	0.000	[0.000, 0.000]	0.000	[0.000, 0.000]	0.000	[0.000, 0.000]	0.000	[0.000, 0.000]	0.000	[0.000, 0.000]	0.000	[0.000, 0.000]	0.000	[0.000, 0.000]	0.000	[0.000, 0.000]	0.000	[0.000, 0.000]	0.000	[0.000, 0.000]	0.000	[0.000, 0.000]	0.000	[0.000, 0.000]	0.000	[0.000, 0.000]	0.000	[0.000, 0.000]	0.000	[0.000, 0.000]	0.000	[0.000, 0.000]	0.000
	0.1	TPR	0.250	[0.236, 0.268]	0.120	[0.076, 0.162]	0.134	[0.106, 0.157]	0.000	[0.000, 0.000]	0.041	[0.007, 0.053]	0.000	[0.000, 0.000]	0.000	[0.000, 0.082]	0.000	[0.000, 0.000]	0.003	[0.000, 0.033]	0.086	[0.009, 0.108]	0.000	[0.000, 0.000]	0.000	[0.000, 0.000]	0.014	[0.003, 0.020]	0.000	[0.000, 0.000]	0.000	[0.000, 0.000]	0.000	[0.000, 0.000]	0.000	[0.000, 0.000]	0.000	[0.000, 0.000]	0.000	[0.000, 0.000]	0.000	[0.000, 0.000]	0.000	[0.000, 0.000]	0.000	[0.000, 0.000]	0.000	[0.000, 0.000]	0.000
		FPR	0.006	[0.005, 0.007]	0.004	[0.002, 0.005]	0.003	[0.002, 0.004]	0.000	[0.000, 0.000]	0.001	[0.000, 0.002]	0.000	[0.000, 0.000]	0.000	[0.000, 0.003]	0.000	[0.000, 0.000]	0.000	[0.000, 0.001]	0.003	[0.000, 0.004]	0.000	[0.000, 0.000]	0.000	[0.000, 0.000]	0.000	[0.000, 0.001]	0.000	[0.000, 0.000]	0.000	[0.000, 0.000]	0.000	[0.000, 0.000]	0.000	[0.000, 0.000]	0.000	[0.000, 0.000]	0.000	[0.000, 0.000]	0.000	[0.000, 0.000]	0.000	[0.000, 0.000]	0.000	[0.000, 0.000]	0.000	[0.000, 0.000]	0.000
		LR+	42.725	[38.049, 49.143]	31.037	[26.969, 38.582]	45.634	[37.308, 55.675]	0.000	[0.000, 0.000]	30.467	[21.454, 47.453]	0.000	[0.000, 0.000]	1000.000	[0.000, 1000.000]	0.000	[0.000, 0.000]	1000.000	[0.000, 1000.000]	29.546	[24.055, 40.821]	0.000	[0.000, 0.000]	0.000	[0.000, 0.000]	31.662	[25.921, 1000.000]	0.000	[0.000, 0.000]	0.000	[0.000, 0.000]	0.000	[0.000, 0.000]	0.000	[0.000, 0.000]	0.000	[0.000, 0.000]	0.000	[0.000, 0.000]	0.000	[0.000, 0.000]	0.000	[0.000, 0.000]	0.000	[0.000, 0.000]	0.000	[0.000, 0.000]	0.000
		LR-	0.754	[0.737, 0.769]	0.884	[0.842, 0.926]	0.869	[0.846, 0.896]	1.000	[1.000, 1.000]	0.961	[0.949, 0.993]	1.000	[1.000, 1.000]	1.000	[0.921, 1.000]	1.000	[1.000, 1.000]	0.997	[0.968, 1.000]	0.916	[0.895, 0.991]	1.000	[1.000, 1.000]	1.000	[1.000, 1.000]	0.986	[0.980, 0.997]	1.000	[1.000, 1.000]	1.000	[1.000, 1.000]	1.000	[1.000, 1.000]	1.000	[1.000, 1.000]	1.000	[1.000, 1.000]	1.000	[1.000, 1.000]	1.000	[1.000, 1.000]	1.000	[1.000, 1.000]	1.000	[1.000, 1.000]	1.000	[1.000, 1.000]	1.000
		DOR	56.670	[50.342, 65.582]	35.126	[30.260, 43.126]	52.527	[42.949, 64.331]	0.000	[0.000, 0.000]	31.715	[22.070, 48.699]	0.000	[0.000, 0.000]	1000.000	[0.000, 1000.000]	0.000	[0.000, 0.000]	1000.000	[0.000, 1000.000]	32.238	[26.219, 43.447]	0.000	[0.000, 0.000]	0.000	[0.000, 0.000]	32.106	[26.323, 1000.000]	0.000	[0.000, 0.000]	0.000	[0.000, 0.000]	0.000	[0.000, 0.000]	0.000	[0.000, 0.000]	0.000	[0.000, 0.000]	0.000	[0.000, 0.000]	0.000	[0.000, 0.000]	0.000	[0.000, 0.000]	0.000	[0.000, 0.000]	0.000	[0.000, 0.000]	0.000
		MCC	0.428	[0.413, 0.444]	0.282	[0.224, 0.327]	0.313	[0.278, 0.338]	0.000	[0.000, 0.000]	0.163	[0.066, 0.190]	0.000	[0.000, 0.000]	0.017	[0.000, 0.223]	0.000	[0.000, 0.000]	0.051	[0.000, 0.150]	0.237	[0.083, 0.266]	0.000	[0.000, 0.000]	0.000	[0.000, 0.000]	0.097	[0.049, 0.118]	0.000	[0.000, 0.000]	0.000	[0.000, 0.000]	0.000	[0.000, 0.000]	0.000	[0.000, 0.000]	0.000	[0.000, 0.000]	0.000	[0.000, 0.000]	0.000	[0.000, 0.000]	0.000	[0.000, 0.000]	0.000	[0.000, 0.000]	0.000	[0.000, 0.000]	0.000
		PPV	0.826	[0.809, 0.845]	0.775	[0.750, 0.811]	0.835	[0.806, 0.861]	0.000	[0.000, 0.000]	0.772	[0.704, 0.841]	0.000	[0.000, 0.000]	1.000	[0.000, 1.000]	0.000	[0.000, 0.000]	1.000	[0.000, 1.000]	0.767	[0.728, 0.819]	0.000	[0.000, 0.000]	0.000	[0.000, 0.000]	0.779	[0.742, 1.000]	0.000	[0.000, 0.000]	0.000	[0.000, 0.000]	0.000	[0.000, 0.000]	0.000	[0.000, 0.000]	0.000	[0.000, 0.000]	0.000	[0.000, 0.000]	0.000	[0.000, 0.000]	0.000	[0.000, 0.000]	0.000	[0.000, 0.000]	0.000	[0.000, 0.000]	0.000
		PPP	0.030	[0.028, 0.032]	0.015	[0.010, 0.021]	0.016	[0.013, 0.019]	0.000	[0.000, 0.000]	0.005	[0.001, 0.007]	0.000	[0.000, 0.000]	0.000	[0.000, 0.011]	0.000	[0.000, 0.000]	0.000	[0.000, 0.004]	0.011	[0.001, 0.014]	0.000	[0.000, 0.000]	0.000	[0.000, 0.000]	0.002	[0.000, 0.003]	0.000	[0.000, 0.000]	0.000	[0.000, 0.000]	0.000	[0.000, 0.000]	0.000	[0.000, 0.000]	0.000	[0.000, 0.000]	0.000	[0.000, 0.000]	0.000	[0.000, 0.000]	0.000	[0.000, 0.000]	0.000	[0.000, 0.000]	0.000	[0.000, 0.000]	0.000
Data Set	size	data prior
ClinVar (P, LP, B, LB), HGMD (DM, DM?)	37082	0.37716
The data for this sheet comes from the Annotate all Missense challenge; see Analyzed Challenges in the supplementary text. The classification type evaluation measures how well does a method separate the 'pathogenic' (positives) and 'benign' (negatives) variants. All variants classsified as pathogenic and likely pathogenic by ClinVar (P + LP) and disease mutation HGMD (DM + DM?) with high and low …
[truncated: 5 more columns]

## Sheet: AAM1BiClass
Evidence	Prior	Measures	VEST v3.0	VEST v3.0 CI	REVEL	REVEL CI	Condel	Condel CI	PROVEAN	PROVEAN CI	CADD v1.4	CADD v1.4 CI	MutationAssessor 3	MutationAssessor 3 CI	MutPred2	MutPred2 CI	MetaSVM	MetaSVM CI	Meta-LR	Meta-LR CI	phyloP	phyloP CI	fathmm_MKL	fathmm_MKL CI	LRT	LRT CI	SiPhy	SiPhy CI	DANN	DANN CI	GenoCanyon v1.0.3	GenoCanyon v1.0.3 CI	GERP	GERP CI	FATHMM v2.3	FATHMM v2.3 CI	phastCons	phastCons CI	MutationTaster 2	MutationTaster 2 CI	Eigen	Eigen CI	M-Cap	M-Cap CI	Bologna	Bologna CI	Turkey	Turkey CI	fitCons v1.01
		COV	0.994		0.988		0.998		0.973		1.000		0.980		0.939		0.988		0.988		1.000		0.995		0.933		0.999		0.995		0.995		1.000		0.967		1.000		0.986		0.875		0.756		0.836		0.069		0.885
		AUC	0.888*	[0.882, 0.894]	0.875*	[0.868, 0.881]	0.860*	[0.853, 0.867]	0.847*	[0.840, 0.855]	0.849*	[0.841, 0.856]	0.823*	[0.816, 0.831]	0.825*	[0.817, 0.834]	0.821*	[0.813, 0.829]	0.816*	[0.807, 0.824]	0.796*	[0.787, 0.805]	0.788*	[0.780, 0.797]	0.773*	[0.764, 0.783]	0.748*	[0.738, 0.758]	0.749*	[0.740, 0.758]	0.695*	[0.686, 0.705]	0.734*	[0.724, 0.744]	0.671*	[0.661, 0.682]	0.716*	[0.707, 0.725]	0.640*	[0.629, 0.651]	0.861*	[0.854, 0.869]	0.765*	[0.753, 0.778]	0.685*	[0.673, 0.696]	0.609*	[0.525, 0.688]	0.540*
		Truncated AUC	0.636*	[0.617, 0.655]	0.625*	[0.606, 0.642]	0.560*	[0.540, 0.579]	0.544*	[0.526, 0.565]	0.508*	[0.486, 0.531]	0.512*	[0.494, 0.532]	0.501*	[0.482, 0.521]	0.503*	[0.484, 0.522]	0.442*	[0.424, 0.460]	0.446*	[0.428, 0.466]	0.371*	[0.352, 0.392]	0.357*	[0.336, 0.378]	0.255*	[0.237, 0.275]	0.252*	[0.234, 0.271]	0.265*	[0.250, 0.282]	0.242*	[0.222, 0.264]	0.256*	[0.242, 0.270]	0.197*	[0.190, 0.205]	0.156*	[0.148, 0.165]	0.561*	[0.540, 0.582]	0.343*	[0.317, 0.372]	0.311*	[0.293, 0.329]	0.227*	[0.147, 0.312]	0.118*
		log-log AUC	0.818*	[0.785, 0.849]	0.805*	[0.774, 0.846]	0.679*	[0.663, 0.697]	0.809*	[0.796, 0.827]	0.640*	[0.595, 0.707]	0.765*	[0.733, 0.804]	0.682*	[0.641, 0.755]	0.717*	[0.675, 0.785]	0.769*	[0.750, 0.796]	0.670*	[0.645, 0.711]	0.644*	[0.599, 0.691]	0.576*	[0.572, 0.581]	0.512*	[0.481, 0.561]	0.605*	[0.563, 0.644]	0.556*	[0.552, 0.561]	0.553*	[0.532, 0.574]	0.687*	[0.662, 0.715]	0.538*	[0.536, 0.541]	0.350	[0.331, 0.379]	0.806*	[0.783, 0.833]	0.660*	[0.615, 0.731]	0.611*	[0.598, 0.625]	0.698	[0.414, 0.782]	0.516
Supporting	0.01	TPR	0.613	[0.555, 0.666]	0.576	[0.553, 0.614]	0.561	[0.533, 0.579]	0.531	[0.408, 0.578]	0.543	[0.000, 0.572]	0.454	[0.417, 0.481]	0.436	[0.397, 0.516]	0.434	[0.328, 0.458]	0.343	[0.298, 0.376]	0.483	[0.463, 0.509]	0.000	[0.000, 0.001]	0.000	[0.000, 0.000]	0.000	[0.000, 0.000]	0.000	[0.000, 0.000]	0.000	[0.000, 0.000]	0.000	[0.000, 0.000]	0.100	[0.011, 0.115]	0.000	[0.000, 0.000]	0.000	[0.000, 0.000]	0.531	[0.510, 0.571]	0.161	[0.087, 0.205]	0.181	[0.128, 0.239]	0.000	[0.000, 0.000]	0.000
		FPR	0.070	[0.050, 0.082]	0.058	[0.049, 0.069]	0.078	[0.069, 0.086]	0.080	[0.047, 0.091]	0.092	[0.000, 0.101]	0.061	[0.051, 0.070]	0.061	[0.049, 0.082]	0.061	[0.030, 0.064]	0.051	[0.036, 0.057]	0.092	[0.084, 0.101]	0.000	[0.000, 0.000]	0.000	[0.000, 0.000]	0.000	[0.000, 0.000]	0.000	[0.000, 0.000]	0.000	[0.000, 0.000]	0.000	[0.000, 0.000]	0.016	[0.001, 0.020]	0.000	[0.000, 0.000]	0.000	[0.000, 0.000]	0.071	[0.065, 0.084]	0.034	[0.015, 0.042]	0.033	[0.019, 0.045]	0.000	[0.000, 0.000]	0.000
		LR+	8.718	[7.959, 11.467]	9.962	[8.832, 11.562]	7.166	[6.566, 8.024]	6.629	[6.089, 8.648]	5.905	[0.000, 6.508]	7.383	[6.598, 8.529]	7.136	[6.084, 8.503]	7.155	[7.012, 11.191]	6.724	[6.297, 8.760]	5.238	[4.805, 5.746]	0.000	[0.000, 3.520]	0.000	[0.000, 0.000]	0.000	[0.000, 0.000]	0.000	[0.000, 0.000]	0.000	[0.000, 0.000]	0.000	[0.000, 0.000]	6.083	[5.079, 9.065]	0.000	[0.000, 0.000]	0.000	[0.000, 0.000]	7.450	[6.538, 8.208]	4.762	[4.376, 7.415]	5.497	[5.036, 7.572]	0.000	[0.000, 0.000]	0.000
		LR-	0.416	[0.363, 0.470]	0.450	[0.413, 0.471]	0.476	[0.457, 0.504]	0.510	[0.465, 0.622]	0.503	[0.474, 1.000]	0.582	[0.557, 0.617]	0.601	[0.526, 0.637]	0.603	[0.578, 0.694]	0.692	[0.658, 0.731]	0.569	[0.541, 0.591]	1.000	[0.999, 1.000]	1.000	[1.000, 1.000]	1.000	[1.000, 1.000]	1.000	[1.000, 1.000]	1.000	[1.000, 1.000]	1.000	[1.000, 1.000]	0.915	[0.901, 0.990]	1.000	[1.000, 1.000]	1.000	[1.000, 1.000]	0.505	[0.465, 0.528]	0.868	[0.827, 0.928]	0.847	[0.796, 0.892]	1.000	[1.000, 1.000]	1.000
		DOR	20.931	[19.669, 25.652]	22.122	[19.908, 25.760]	15.053	[13.468, 17.001]	12.999	[11.894, 15.105]	11.731	[0.000, 13.266]	12.689	[11.263, 14.551]	11.877	[10.680, 14.179]	11.875	[11.765, 16.414]	9.718	[9.188, 12.376]	9.202	[8.225, 10.326]	0.000	[0.000, 3.574]	0.000	[0.000, 0.000]	0.000	[0.000, 0.000]	0.000	[0.000, 0.000]	0.000	[0.000, 0.000]	0.000	[0.000, 0.000]	6.646	[5.524, 9.671]	0.000	[0.000, 0.000]	0.000	[0.000, 0.000]	14.756	[12.839, 16.697]	5.484	[4.911, 8.444]	6.490	[5.913, 8.815]	0.000	[0.000, 0.000]	0.000
		MCC	0.204	[0.197, 0.227]	0.212	[0.201, 0.229]	0.174	[0.164, 0.185]	0.161	[0.153, 0.174]	0.152	[0.000, 0.162]	0.158	[0.147, 0.170]	0.151	[0.142, 0.167]	0.151	[0.149, 0.174]	0.129	[0.123, 0.146]	0.132	[0.123, 0.141]	0.000	[0.000, 0.005]	0.000	[0.000, 0.000]	0.000	[0.000, 0.000]	0.000	[0.000, 0.000]	0.000	[0.000, 0.000]	0.000	[0.000, 0.000]	0.064	[0.034, 0.076]	0.000	[0.000, 0.000]	0.000	[0.000, 0.000]	0.173	[0.160, 0.184]	0.069	[0.054, 0.091]	0.081	[0.069, 0.096]	0.000	[0.000, 0.000]	0.000
		PPV	0.081	[0.074, 0.104]	0.091	[0.082, 0.105]	0.067	[0.062, 0.075]	0.063	[0.058, 0.080]	0.056	[0.000, 0.062]	0.069	[0.062, 0.079]	0.067	[0.058, 0.079]	0.067	[0.066, 0.102]	0.064	[0.060, 0.081]	0.050	[0.046, 0.055]	0.000	[0.000, 0.034]	0.000	[0.000, 0.000]	0.000	[0.000, 0.000]	0.000	[0.000, 0.000]	0.000	[0.000, 0.000]	0.000	[0.000, 0.000]	0.058	[0.049, 0.084]	0.000	[0.000, 0.000]	0.000	[0.000, 0.000]	0.070	[0.062, 0.077]	0.046	[0.042, 0.070]	0.053	[0.048, 0.071]	0.000	[0.000, 0.000]	0.000
		PPP	0.076	[0.055, 0.088]	0.063	[0.054, 0.074]	0.083	[0.074, 0.091]	0.085	[0.051, 0.096]	0.096	[0.000, 0.106]	0.065	[0.055, 0.074]	0.065	[0.052, 0.087]	0.064	[0.033, 0.068]	0.054	[0.038, 0.061]	0.096	[0.088, 0.104]	0.000	[0.000, 0.000]	0.000	[0.000, 0.000]	0.000	[0.000, 0.000]	0.000	[0.000, 0.000]	0.000	[0.000, 0.000]	0.000	[0.000, 0.000]	0.017	[0.001, 0.021]	0.000	[0.000, 0.000]	0.000	[0.000, 0.000]	0.076	[0.069, 0.088]	0.035	[0.016, 0.044]	0.034	[0.020, 0.047]	0.000	[0.000, 0.000]	0.000
	0.1	TPR	0.689	[0.669, 0.712]	0.651	[0.622, 0.674]	0.633	[0.599, 0.669]	0.649	[0.623, 0.667]	0.676	[0.636, 0.693]	0.557	[0.530, 0.590]	0.562	[0.531, 0.587]	0.504	[0.468, 0.580]	0.440	[0.386, 0.508]	0.540	[0.517, 0.554]	0.664	[0.647, 0.678]	0.000	[0.000, 0.000]	0.000	[0.000, 0.599]	0.000	[0.000, 0.000]	0.000	[0.000, 0.000]	0.491	[0.011, 0.536]	0.154	[0.102, 0.218]	0.000	[0.000, 0.000]	0.000	[0.000, 0.000]	0.647	[0.616, 0.682]	0.459	[0.160, 0.469]	0.263	[0.188, 0.282]	0.000	[0.000, 0.460]	0.006
		FPR	0.094	[0.085, 0.107]	0.085	[0.074, 0.096]	0.108	[0.093, 0.127]	0.122	[0.110, 0.132]	0.146	[0.126, 0.156]	0.100	[0.089, 0.116]	0.104	[0.089, 0.120]	0.086	[0.068, 0.117]	0.088	[0.064, 0.117]	0.116	[0.103, 0.124]	0.238	[0.227, 0.246]	0.000	[0.000, 0.000]	0.000	[0.000, 0.231]	0.000	[0.000, 0.000]	0.000	[0.000, 0.000]	0.194	[0.006, 0.213]	0.039	[0.018, 0.063]	0.000	[0.000, 0.000]	0.000	[0.000, 0.000]	0.118	[0.101, 0.132]	0.141	[0.032, 0.136]	0.058	[0.036, 0.068]	0.000	[0.000, 0.156]	0.002
		LR+	7.316	[6.538, 8.061]	7.669	[6.908, 8.672]	5.844	[5.193, 6.565]	5.321	[4.919, 5.814]	4.637	[4.364, 5.152]	5.570	[5.022, 6.127]	5.411	[4.819, 6.089]	5.848	[4.982, 7.040]	4.993	[4.313, 6.140]	4.663	[4.377, 5.188]	2.792	[2.669, 2.942]	0.000	[0.000, 0.000]	0.000	[0.000, 2.738]	0.000	[0.000, 0.000]	0.000	[0.000, 0.000]	2.528	[1.608, 2.680]	3.939	[3.336, 5.735]	0.000	[0.000, 0.000]	0.000	[0.000, 0.000]	5.485	[5.027, 6.195]	3.258	[3.346, 5.338]	4.545	[3.966, 5.459]	0.000	[0.000, 23.100]	2.448
		LR-	0.344	[0.320, 0.365]	0.381	[0.358, 0.409]	0.412	[0.376, 0.444]	0.400	[0.380, 0.428]	0.379	[0.360, 0.418]	0.492	[0.463, 0.520]	0.489	[0.465, 0.518]	0.543	[0.475, 0.574]	0.614	[0.555, 0.660]	0.521	[0.504, 0.541]	0.441	[0.421, 0.464]	1.000	[1.000, 1.000]	1.000	[0.522, 1.000]	1.000	[1.000, 1.000]	1.000	[1.000, 1.000]	0.632	[0.586, 0.996]	0.881	[0.833, 0.916]	1.000	[1.000, 1.000]	1.000	[1.000, 1.000]	0.401	[0.363, 0.430]	0.630	[0.613, 0.872]	0.782	[0.766, 0.842]	1.000	[0.639, 1.000]	0.996
		DOR	21.293	[18.916, 23.761]	20.124	[18.116, 22.602]	14.187	[12.928, 15.890]	13.300	[11.906, 14.840]	12.234	[11.091, 13.611]	11.317	[10.191, 12.518]	11.069	[9.850, 12.368]	10.778	[9.880, 12.697]	8.130	[7.487, 9.651]	8.957	[8.250, 10.102]	6.327	[5.771, 6.910]	0.000	[0.000, 0.000]	0.000	[0.000, 5.007]	0.000	[0.000, 0.000]	0.000	[0.000, 0.000]	4.001	[1.614, 4.462]	4.473	[3.924, 6.295]	0.000	[0.000, 0.000]	0.000	[0.000, 0.000]	13.693	[12.455, 15.749]	5.172	[4.509, 6.547]	5.812	[5.041, 6.855]	0.000	[0.000, 25.556]	2.457
		MCC	0.495	[0.475, 0.513]	0.487	[0.470, 0.507]	0.428	[0.411, 0.447]	0.416	[0.398, 0.434]	0.399	[0.383, 0.418]	0.389	[0.370, 0.405]	0.385	[0.365, 0.404]	0.375	[0.360, 0.400]	0.321	[0.306, 0.343]	0.349	[0.334, 0.368]	0.284	[0.270, 0.299]	0.000	[0.000, 0.000]	0.000	[0.000, 0.250]	0.000	[0.000, 0.000]	0.000	[0.000, 0.000]	0.214	[0.014, 0.232]	0.157	[0.145, 0.182]	0.000	[0.000, 0.000]	0.000	[0.000, 0.000]	0.422	[0.406, 0.444]	0.252	[0.171, 0.276]	0.229	[0.203, 0.249]	0.000	[0.000, 0.274]	0.020
		PPV	0.448	[0.421, 0.472]	0.460	[0.434, 0.491]	0.394	[0.366, 0.422]	0.372	[0.353, 0.392]	0.340	[0.327, 0.364]	0.382	[0.358, 0.405]	0.375	[0.349, 0.404]	0.394	[0.356, 0.439]	0.357	[0.324, 0.406]	0.341	[0.327, 0.366]	0.237	[0.229, 0.246]	0.000	[0.000, 0.000]	0.000	[0.000, 0.233]	0.000	[0.000, 0.000]	0.000	[0.000, 0.000]	0.219	[0.152, 0.229]	0.304	[0.270, 0.389]	0.000	[0.000, 0.000]	0.000	[0.000, 0.000]	0.379	[0.358, 0.408]	0.266	[0.271, 0.372]	0.336	[0.306, 0.378]	0.000	[0.000, 0.720]	0.214
		PPP	0.154	[0.145, 0.167]	0.142	[0.129, 0.153]	0.161	[0.145, 0.181]	0.175	[0.162, 0.184]	0.199	[0.177, 0.209]	0.146	[0.134, 0.163]	0.150	[0.134, 0.165]	0.128	[0.109, 0.163]	0.123	[0.098, 0.156]	0.158	[0.145, 0.165]	0.280	[0.271, 0.288]	0.000	[0.000, 0.000]	0.000	[0.000, 0.268]	0.000	[0.000, 0.000]	0.000	[0.000, 0.000]	0.224	[0.006, 0.245]	0.050	[0.027, 0.079]	0.000	[0.000, 0.000]	0.000	[0.000, 0.000]	0.171	[0.153, 0.186]	0.173	[0.045, 0.168]	0.079	[0.051, 0.089]	0.000	[0.000, 0.185]	0.003
Moderate	0.01	TPR	0.354	[0.266, 0.423]	0.327	[0.272, 0.358]	0.251	[0.149, 0.337]	0.169	[0.057, 0.193]	0.000	[0.000, 0.004]	0.201	[0.003, 0.223]	0.183	[0.127, 0.259]	0.254	[0.000, 0.276]	0.157	[0.119, 0.191]	0.000	[0.000, 0.000]	0.000	[0.000, 0.000]	0.000	[0.000, 0.000]	0.000	[0.000, 0.000]	0.000	[0.000, 0.000]	0.000	[0.000, 0.000]	0.000	[0.000, 0.000]	0.006	[0.000, 0.019]	0.000	[0.000, 0.000]	0.000	[0.000, 0.000]	0.193	[0.146, 0.277]	0.000	[0.000, 0.042]	0.000	[0.000, 0.000]	0.000	[0.000, 0.000]	0.000
		FPR	0.021	[0.012, 0.025]	0.015	[0.009, 0.019]	0.018	[0.007, 0.025]	0.009	[0.001, 0.010]	0.000	[0.000, 0.001]	0.009	[0.000, 0.012]	0.013	[0.008, 0.018]	0.014	[0.000, 0.017]	0.010	[0.006, 0.013]	0.000	[0.000, 0.000]	0.000	[0.000, 0.000]	0.000	[0.000, 0.000]	0.000	[0.000, 0.000]	0.000	[0.000, 0.000]	0.000	[0.000, 0.000]	0.000	[0.000, 0.000]	0.000	[0.000, 0.001]	0.000	[0.000, 0.000]	0.000	[0.000, 0.000]	0.009	[0.005, 0.017]	0.000	[0.000, 0.003]	0.000	[0.000, 0.000]	0.000	[0.000, 0.000]	0.000
		LR+	17.131	[15.316, 24.063]	21.764	[18.397, 30.851]	13.805	[11.399, 18.980]	17.972	[17.706, 86.556]	0.000	[0.000, 20.658]	21.453	[15.028, 1000.000]	13.797	[11.460, 18.164]	17.685	[0.000, 22.831]	16.354	[13.023, 23.187]	0.000	[0.000, 0.000]	0.000	[0.000, 0.000]	0.000	[0.000, 0.000]	0.000	[0.000, 0.000]	0.000	[0.000, 0.000]	0.000	[0.000, 0.000]	0.000	[0.000, 0.000]	16.979	[0.000, 1000.000]	0.000	[0.000, 0.000]	0.000	[0.000, 0.000]	21.563	[14.825, 29.004]	0.000	[0.000, 1000.000]	0.000	[0.000, 0.000]	0.000	[0.000, 0.000]	0.000
		LR-	0.659	[0.591, 0.743]	0.684	[0.652, 0.737]	0.763	[0.680, 0.859]	0.839	[0.815, 0.944]	1.000	[0.996, 1.000]	0.806	[0.786, 0.997]	0.828	[0.754, 0.881]	0.757	[0.735, 1.000]	0.852	[0.818, 0.888]	1.000	[1.000, 1.000]	1.000	[1.000, 1.000]	1.000	[1.000, 1.000]	1.000	[1.000, 1.000]	1.000	[1.000, 1.000]	1.000	[1.000, 1.000]	1.000	[1.000, 1.000]	0.995	[0.982, 1.000]	1.000	[1.000, 1.000]	1.000	[1.000, 1.000]	0.814	[0.734, 0.860]	1.000	[0.961, 1.000]	1.000	[1.000, 1.000]	1.000	[1.000, 1.000]	1.000
		DOR	25.978	[23.239, 35.351]	31.834	[26.905, 43.594]	18.086	[14.670, 23.525]	21.424	[21.502, 91.762]	0.000	[0.000, 21.058]	26.609	[18.252, 1000.000]	16.655	[13.398, 22.502]	23.369	[0.000, 30.436]	19.205	[15.104, 27.362]	0.000	[0.000, 0.000]	0.000	[0.000, 0.000]	0.000	[0.000, 0.000]	0.000	[0.000, 0.000]	0.000	[0.000, 0.000]	0.000	[0.000, 0.000]	0.000	[0.000, 0.000]	17.068	[0.000, 1000.000]	0.000	[0.000, 0.000]	0.000	[0.000, 0.000]	26.486	[18.866, 35.387]	0.000	[0.000, 1000.000]	0.000	[0.000, 0.000]	0.000	[0.000, 0.000]	0.000
		MCC	0.217	[0.199, 0.251]	0.232	[0.212, 0.264]	0.163	[0.127, 0.193]	0.152	[0.124, 0.194]	0.000	[0.000, 0.046]	0.181	[0.042, 0.208]	0.139	[0.109, 0.175]	0.186	[0.000, 0.211]	0.140	[0.115, 0.170]	0.000	[0.000, 0.000]	0.000	[0.000, 0.000]	0.000	[0.000, 0.000]	0.000	[0.000, 0.000]	0.000	[0.000, 0.000]	0.000	[0.000, 0.000]	0.000	[0.000, 0.000]	0.027	[0.000, 0.089]	0.000	[0.000, 0.000]	0.000	[0.000, 0.000]	0.177	[0.146, 0.206]	0.000	[0.000, 0.082]	0.000	[0.000, 0.000]	0.000	[0.000, 0.000]	0.000
		PPV	0.148	[0.134, 0.196]	0.180	[0.157, 0.238]	0.122	[0.103, 0.161]	0.154	[0.152, 0.466]	0.000	[0.000, 0.173]	0.178	[0.132, 1.000]	0.122	[0.104, 0.155]	0.152	[0.000, 0.187]	0.142	[0.116, 0.190]	0.000	[0.000, 0.000]	0.000	[0.000, 0.000]	0.000	[0.000, 0.000]	0.000	[0.000, 0.000]	0.000	[0.000, 0.000]	0.000	[0.000, 0.000]	0.000	[0.000, 0.000]	0.146	[0.000, 1.000]	0.000	[0.000, 0.000]	0.000	[0.000, 0.000]	0.179	[0.130, 0.227]	0.000	[0.000, 1.000]	0.000	[0.000, 0.000]	0.000	[0.000, 0.000]	0.000
		PPP	0.024	[0.015, 0.029]	0.018	[0.012, 0.022]	0.020	[0.009, 0.028]	0.011	[0.001, 0.012]	0.000	[0.000, 0.001]	0.011	[0.000, 0.014]	0.015	[0.009, 0.021]	0.017	[0.000, 0.019]	0.011	[0.007, 0.014]	0.000	[0.000, 0.000]	0.000	[0.000, 0.000]	0.000	[0.000, 0.000]	0.000	[0.000, 0.000]	0.000	[0.000, 0.000]	0.000	[0.000, 0.000]	0.000	[0.000, 0.000]	0.000	[0.000, 0.001]	0.000	[0.000, 0.000]	0.000	[0.000, 0.000]	0.011	[0.007, 0.020]	0.000	[0.000, 0.003]	0.000	[0.000, 0.000]	0.000	[0.000, 0.000]	0.000
	0.1	TPR	0.530	[0.508, 0.564]	0.529	[0.490, 0.564]	0.489	[0.463, 0.520]	0.377	[0.329, 0.412]	0.453	[0.000, 0.491]	0.347	[0.306, 0.414]	0.358	[0.318, 0.412]	0.316	[0.295, 0.343]	0.275	[0.237, 0.307]	0.262	[0.205, 0.462]	0.000	[0.000, 0.000]	0.000	[0.000, 0.000]	0.000	[0.000, 0.000]	0.000	[0.000, 0.000]	0.000	[0.000, 0.000]	0.000	[0.000, 0.000]	0.081	[0.006, 0.097]	0.000	[0.000, 0.000]	0.000	[0.000, 0.000]	0.445	[0.400, 0.492]	0.114	[0.003, 0.145]	0.135	[0.120, 0.171]	0.000	[0.000, 0.000]	0.000
		FPR	0.045	[0.038, 0.052]	0.044	[0.036, 0.053]	0.056	[0.050, 0.064]	0.037	[0.028, 0.047]	0.068	[0.000, 0.075]	0.035	[0.028, 0.046]	0.039	[0.032, 0.050]	0.026	[0.020, 0.033]	0.029	[0.023, 0.036]	0.041	[0.027, 0.080]	0.000	[0.000, 0.000]	0.000	[0.000, 0.000]	0.000	[0.000, 0.000]	0.000	[0.000, 0.000]	0.000	[0.000, 0.000]	0.000	[0.000, 0.000]	0.010	[0.000, 0.013]	0.000	[0.000, 0.000]	0.000	[0.000, 0.000]	0.047	[0.037, 0.055]	0.020	[0.000, 0.023]	0.021	[0.016, 0.027]	0.000	[0.000, 0.000]	0.000
		LR+	11.744	[10.479, 13.894]	12.014	[10.432, 13.967]	8.684	[7.757, 9.702]	10.100	[8.590, 12.510]	6.681	[0.000, 7.729]	9.917	[8.502, 11.809]	9.254	[7.849, 10.815]	12.075	[9.907, 15.033]	9.465	[8.201, 11.427]	6.417	[5.684, 8.125]	0.000	[0.000, 0.000]	0.000	[0.000, 0.000]	0.000	[0.000, 0.000]	0.000	[0.000, 0.000]	0.000	[0.000, 0.000]	0.000	[0.000, 0.000]	7.682	[6.157, 30.266]	0.000	[0.000, 0.000]	0.000	[0.000, 0.000]	9.483	[8.481, 11.375]	5.594	[4.301, 11.040]	6.569	[5.267, 8.349]	0.000	[0.000, 0.000]	0.000
		LR-	0.492	[0.458, 0.514]	0.492	[0.459, 0.531]	0.541	[0.511, 0.569]	0.648	[0.615, 0.691]	0.586	[0.550, 1.000]	0.677	[0.615, 0.715]	0.668	[0.619, 0.706]	0.702	[0.677, 0.722]	0.747	[0.718, 0.783]	0.769	[0.585, 0.820]	1.000	[1.000, 1.000]	1.000	[1.000, 1.000]	1.000	[1.000, 1.000]	1.000	[1.000, 1.000]	1.000	[1.000, 1.000]	1.000	[1.000, 1.000]	0.929	[0.915, 0.994]	1.000	[1.000, 1.000]	1.000	[1.000, 1.000]	0.582	[0.539, 0.626]	0.904	[0.873, 0.998]	0.883	[0.848, 0.899]	1.000	[1.000, 1.000]	1.000
		DOR	23.882	[21.333, 28.787]	24.402	[21.094, 28.448]	16.047	[14.051, 18.350]	15.598	[13.582, 19.129]	11.393	[0.000, 13.425]	14.647	[12.734, 17.631]	13.856	[11.841, 16.166]	17.195	[14.227, 21.542]	12.677	[10.899, 15.239]	8.345	[7.499, 10.878]	0.000	[0.000, 0.000]	0.000	[0.000, 0.000]	0.000	[0.000, 0.000]	0.000	[0.000, 0.000]	0.000	[0.000, 0.000]	0.000	[0.000, 0.000]	8.267	[6.447, 30.560]	0.000	[0.000, 0.000]	0.000	[0.000, 0.000]	16.288	[14.347, 19.450]	6.186	[4.352, 11.892]	7.438	[5.916, 9.552]	0.000	[0.000, 0.000]	0.000
		MCC	0.500	[0.482, 0.527]	0.502	[0.477, 0.524]	0.434	[0.409, 0.457]	0.396	[0.372, 0.422]	0.375	[0.000, 0.401]	0.376	[0.349, 0.411]	0.374	[0.348, 0.400]	0.381	[0.357, 0.407]	0.327	[0.300, 0.351]	0.273	[0.241, 0.358]	0.000	[0.000, 0.000]	0.000	[0.000, 0.000]	0.000	[0.000, 0.000]	0.000	[0.000, 0.000]	0.000	[0.000, 0.000]	0.000	[0.000, 0.000]	0.160	[0.050, 0.183]	0.000	[0.000, 0.000]	0.000	[0.000, 0.000]	0.424	[0.400, 0.452]	0.166	[0.021, 0.212]	0.195	[0.168, 0.229]	0.000	[0.000, 0.000]	0.000
		PPV	0.566	[0.538, 0.607]	0.572	[0.537, 0.608]	0.491	[0.463, 0.519]	0.529	[0.488, 0.582]	0.426	[0.000, 0.462]	0.524	[0.486, 0.567]	0.507	[0.466, 0.546]	0.573	[0.524, 0.626]	0.513	[0.477, 0.559]	0.416	[0.387, 0.474]	0.000	[0.000, 0.000]	0.000	[0.000, 0.000]	0.000	[0.000, 0.000]	0.000	[0.000, 0.000]	0.000	[0.000, 0.000]	0.000	[0.000, 0.000]	0.460	[0.406, 0.771]	0.000	[0.000, 0.000]	0.000	[0.000, 0.000]	0.513	[0.485, 0.558]	0.383	[0.323, 0.551]	0.422	[0.369, 0.481]	0.000	[0.000, 0.000]	0.000
		PPP	0.094	[0.086, 0.102]	0.093	[0.082, 0.103]	0.100	[0.093, 0.108]	0.071	[0.059, 0.082]	0.106	[0.000, 0.116]	0.066	[0.057, 0.082]	0.071	[0.061, 0.086]	0.055	[0.048, 0.063]	0.054	[0.045, 0.062]	0.063	[0.045, 0.118]	0.000	[0.000, 0.000]	0.000	[0.000, 0.000]	0.000	[0.000, 0.000]	0.000	[0.000, 0.000]	0.000	[0.000, 0.000]	0.000	[0.000, 0.000]	0.017	[0.001, 0.021]	0.000	[0.000, 0.000]	0.000	[0.000, 0.000]	0.087	[0.074, 0.098]	0.030	[0.001, 0.034]	0.032	[0.027, 0.041]	0.000	[0.000, 0.000]	0.000
Strong	0.01	TPR	0.000	[0.000, 0.000]	0.000	[0.000, 0.012]	0.000	[0.000, 0.000]	0.026	[0.022, 0.054]	0.000	[0.000, 0.000]	0.000	[0.000, 0.005]	0.000	[0.000, 0.000]	0.000	[0.000, 0.000]	0.000	[0.000, 0.000]	0.000	[0.000, 0.000]	0.000	[0.000, 0.000]	0.000	[0.000, 0.000]	0.000	[0.000, 0.000]	0.000	[0.000, 0.000]	0.000	[0.000, 0.000]	0.000	[0.000, 0.000]	0.000	[0.000, 0.003]	0.000	[0.000, 0.000]	0.000	[0.000, 0.000]	0.000	[0.000, 0.011]	0.000	[0.000, 0.000]	0.000	[0.000, 0.000]	0.000	[0.000, 0.000]	0.000
		FPR	0.000	[0.000, 0.000]	0.000	[0.000, 0.000]	0.000	[0.000, 0.000]	0.000	[0.000, 0.000]	0.000	[0.000, 0.000]	0.000	[0.000, 0.000]	0.000	[0.000, 0.000]	0.000	[0.000, 0.000]	0.000	[0.000, 0.000]	0.000	[0.000, 0.000]	0.000	[0.000, 0.000]	0.000	[0.000, 0.000]	0.000	[0.000, 0.000]	0.000	[0.000, 0.000]	0.000	[0.000, 0.000]	0.000	[0.000, 0.000]	0.000	[0.000, 0.000]	0.000	[0.000, 0.000]	0.000	[0.000, 0.000]	0.000	[0.000, 0.000]	0.000	[0.000, 0.000]	0.000	[0.000, 0.000]	0.000	[0.000, 0.000]	0.000
		LR+	0.000	[0.000, 0.000]	0.000	[0.000, 1000.000]	0.000	[0.000, 0.000]	1000.000	[1000.000, 1000.000]	0.000	[0.000, 0.000]	0.000	[0.000, 1000.000]	0.000	[0.000, 0.000]	0.000	[0.000, 0.000]	0.000	[0.000, 0.000]	0.000	[0.000, 0.000]	0.000	[0.000, 0.000]	0.000	[0.000, 0.000]	0.000	[0.000, 0.000]	0.000	[0.000, 0.000]	0.000	[0.000, 0.000]	0.000	[0.000, 0.000]	0.000	[0.000, 1000.000]	0.000	[0.000, 0.000]	0.000	[0.000, 0.000]	1000.000	[0.000, 1000.000]	0.000	[0.000, 0.000]	0.000	[0.000, 0.000]	0.000	[0.000, 0.000]	0.000
		LR-	1.000	[1.000, 1.000]	1.000	[0.988, 1.000]	1.000	[1.000, 1.000]	0.974	[0.946, 0.978]	1.000	[1.000, 1.000]	1.000	[0.995, 1.000]	1.000	[1.000, 1.000]	1.000	[1.000, 1.000]	1.000	[1.000, 1.000]	1.000	[1.000, 1.000]	1.000	[1.000, 1.000]	1.000	[1.000, 1.000]	1.000	[1.000, 1.000]	1.000	[1.000, 1.000]	1.000	[1.000, 1.000]	1.000	[1.000, 1.000]	1.000	[0.997, 1.000]	1.000	[1.000, 1.000]	1.000	[1.000, 1.000]	1.000	[0.989, 1.000]	1.000	[1.000, 1.000]	1.000	[1.000, 1.000]	1.000	[1.000, 1.000]	1.000
		DOR	0.000	[0.000, 0.000]	0.000	[0.000, 1000.000]	0.000	[0.000, 0.000]	1000.000	[1000.000, 1000.000]	0.000	[0.000, 0.000]	0.000	[0.000, 1000.000]	0.000	[0.000, 0.000]	0.000	[0.000, 0.000]	0.000	[0.000, 0.000]	0.000	[0.000, 0.000]	0.000	[0.000, 0.000]	0.000	[0.000, 0.000]	0.000	[0.000, 0.000]	0.000	[0.000, 0.000]	0.000	[0.000, 0.000]	0.000	[0.000, 0.000]	0.000	[0.000, 1000.000]	0.000	[0.000, 0.000]	0.000	[0.000, 0.000]	1000.000	[0.000, 1000.000]	0.000	[0.000, 0.000]	0.000	[0.000, 0.000]	0.000	[0.000, 0.000]	0.000
		MCC	0.000	[0.000, 0.000]	0.000	[0.000, 0.088]	0.000	[0.000, 0.000]	0.160	[0.148, 0.231]	0.000	[0.000, 0.000]	0.000	[0.000, 0.069]	0.000	[0.000, 0.000]	0.000	[0.000, 0.000]	0.000	[0.000, 0.000]	0.000	[0.000, 0.000]	0.000	[0.000, 0.000]	0.000	[0.000, 0.000]	0.000	[0.000, 0.000]	0.000	[0.000, 0.000]	0.000	[0.000, 0.000]	0.000	[0.000, 0.000]	0.000	[0.000, 0.052]	0.000	[0.000, 0.000]	0.000	[0.000, 0.000]	0.016	[0.000, 0.103]	0.000	[0.000, 0.000]	0.000	[0.000, 0.000]	0.000	[0.000, 0.000]	0.000
		PPV	0.000	[0.000, 0.000]	0.000	[0.000, 1.000]	0.000	[0.000, 0.000]	1.000	[1.000, 1.000]	0.000	[0.000, 0.000]	0.000	[0.000, 1.000]	0.000	[0.000, 0.000]	0.000	[0.000, 0.000]	0.000	[0.000, 0.000]	0.000	[0.000, 0.000]	0.000	[0.000, 0.000]	0.000	[0.000, 0.000]	0.000	[0.000, 0.000]	0.000	[0.000, 0.000]	0.000	[0.000, 0.000]	0.000	[0.000, 0.000]	0.000	[0.000, 1.000]	0.000	[0.000, 0.000]	0.000	[0.000, 0.000]	1.000	[0.000, 1.000]	0.000	[0.000, 0.000]	0.000	[0.000, 0.000]	0.000	[0.000, 0.000]	0.000
		PPP	0.000	[0.000, 0.000]	0.000	[0.000, 0.000]	0.000	[0.000, 0.000]	0.000	[0.000, 0.001]	0.000	[0.000, 0.000]	0.000	[0.000, 0.000]	0.000	[0.000, 0.000]	0.000	[0.000, 0.000]	0.000	[0.000, 0.000]	0.000	[0.000, 0.000]	0.000	[0.000, 0.000]	0.000	[0.000, 0.000]	0.000	[0.000, 0.000]	0.000	[0.000, 0.000]	0.000	[0.000, 0.000]	0.000	[0.000, 0.000]	0.000	[0.000, 0.000]	0.000	[0.000, 0.000]	0.000	[0.000, 0.000]	0.000	[0.000, 0.000]	0.000	[0.000, 0.000]	0.000	[0.000, 0.000]	0.000	[0.000, 0.000]	0.000
	0.1	TPR	0.176	[0.106, 0.242]	0.224	[0.151, 0.262]	0.000	[0.000, 0.000]	0.065	[0.026, 0.085]	0.000	[0.000, 0.000]	0.006	[0.000, 0.149]	0.000	[0.000, 0.069]	0.000	[0.000, 0.153]	0.000	[0.000, 0.077]	0.000	[0.000, 0.000]	0.000	[0.000, 0.000]	0.000	[0.000, 0.000]	0.000	[0.000, 0.000]	0.000	[0.000, 0.000]	0.000	[0.000, 0.000]	0.000	[0.000, 0.000]	0.000	[0.000, 0.010]	0.000	[0.000, 0.000]	0.000	[0.000, 0.000]	0.064	[0.010, 0.101]	0.000	[0.000, 0.000]	0.000	[0.000, 0.000]	0.000	[0.000, 0.000]	0.000
		FPR	0.006	[0.003, 0.008]	0.007	[0.004, 0.009]	0.000	[0.000, 0.000]	0.001	[0.000, 0.002]	0.000	[0.000, 0.000]	0.000	[0.000, 0.005]	0.000	[0.000, 0.002]	0.000	[0.000, 0.006]	0.000	[0.000, 0.003]	0.000	[0.000, 0.000]	0.000	[0.000, 0.000]	0.000	[0.000, 0.000]	0.000	[0.000, 0.000]	0.000	[0.000, 0.000]	0.000	[0.000, 0.000]	0.000	[0.000, 0.000]	0.000	[0.000, 0.000]	0.000	[0.000, 0.000]	0.000	[0.000, 0.000]	0.001	[0.000, 0.003]	0.000	[0.000, 0.000]	0.000	[0.000, 0.000]	0.000	[0.000, 0.000]	0.000
		LR+	30.787	[23.756, 50.499]	31.877	[24.543, 46.505]	0.000	[0.000, 0.000]	67.259	[52.269, 1000.000]	0.000	[0.000, 0.000]	18.428	[0.000, 1000.000]	0.000	[0.000, 36.471]	0.000	[0.000, 41.699]	0.000	[0.000, 1000.000]	0.000	[0.000, 0.000]	0.000	[0.000, 0.000]	0.000	[0.000, 0.000]	0.000	[0.000, 0.000]	0.000	[0.000, 0.000]	0.000	[0.000, 0.000]	0.000	[0.000, 0.000]	0.000	[0.000, 1000.000]	0.000	[0.000, 0.000]	0.000	[0.000, 0.000]	89.972	[30.150, 1000.000]	0.000	[0.000, 1000.000]	0.000	[0.000, 0.000]	0.000	[0.000, 0.000]	0.000
		LR-	0.828	[0.764, 0.897]	0.782	[0.744, 0.854]	1.000	[1.000, 1.000]	0.935	[0.916, 0.974]	1.000	[1.000, 1.000]	0.994	[0.854, 1.000]	1.000	[0.932, 1.000]	1.000	[0.854, 1.000]	1.000	[0.925, 1.000]	1.000	[1.000, 1.000]	1.000	[1.000, 1.000]	1.000	[1.000, 1.000]	1.000	[1.000, 1.000]	1.000	[1.000, 1.000]	1.000	[1.000, 1.000]	1.000	[1.000, 1.000]	1.000	[0.990, 1.000]	1.000	[1.000, 1.000]	1.000	[1.000, 1.000]	0.936	[0.902, 0.990]	1.000	[1.000, 1.000]	1.000	[1.000, 1.000]	1.000	[1.000, 1.000]	1.000
		DOR	37.161	[28.199, 60.487]	40.785	[30.704, 59.585]	0.000	[0.000, 0.000]	71.898	[55.105, 1000.000]	0.000	[0.000, 0.000]	18.533	[0.000, 1000.000]	0.000	[0.000, 39.202]	0.000	[0.000, 45.545]	0.000	[0.000, 1000.000]	0.000	[0.000, 0.000]	0.000	[0.000, 0.000]	0.000	[0.000, 0.000]	0.000	[0.000, 0.000]	0.000	[0.000, 0.000]	0.000	[0.000, 0.000]	0.000	[0.000, 0.000]	0.000	[0.000, 1000.000]	0.000	[0.000, 0.000]	0.000	[0.000, 0.000]	96.103	[32.858, 1000.000]	0.000	[0.000, 1000.000]	0.000	[0.000, 0.000]	0.000	[0.000, 0.000]	0.000
		MCC	0.343	[0.268, 0.404]	0.390	[0.316, 0.430]	0.000	[0.000, 0.000]	0.225	[0.153, 0.262]	0.000	[0.000, 0.000]	0.057	[0.000, 0.322]	0.000	[0.000, 0.216]	0.000	[0.000, 0.304]	0.000	[0.000, 0.231]	0.000	[0.000, 0.000]	0.000	[0.000, 0.000]	0.000	[0.000, 0.000]	0.000	[0.000, 0.000]	0.000	[0.000, 0.000]	0.000	[0.000, 0.000]	0.000	[0.000, 0.000]	0.000	[0.000, 0.086]	0.000	[0.000, 0.000]	0.000	[0.000, 0.000]	0.228	[0.094, 0.269]	0.000	[0.000, 0.018]	0.000	[0.000, 0.000]	0.000	[0.000, 0.000]	0.000
		PPV	0.774	[0.725, 0.849]	0.780	[0.732, 0.838]	0.000	[0.000, 0.000]	0.882	[0.853, 1.000]	0.000	[0.000, 0.000]	0.672	[0.000, 1.000]	0.000	[0.000, 0.802]	0.000	[0.000, 0.822]	0.000	[0.000, 1.000]	0.000	[0.000, 0.000]	0.000	[0.000, 0.000]	0.000	[0.000, 0.000]	0.000	[0.000, 0.000]	0.000	[0.000, 0.000]	0.000	[0.000, 0.000]	0.000	[0.000, 0.000]	0.000	[0.000, 1.000]	0.000	[0.000, 0.000]	0.000	[0.000, 0.000]	0.909	[0.770, 1.000]	0.000	[0.000, 1.000]	0.000	[0.000, 0.000]	0.000	[0.000, 0.000]	0.000
		PPP	0.023	[0.013, 0.031]	0.029	[0.019, 0.034]	0.000	[0.000, 0.000]	0.007	[0.003, 0.010]	0.000	[0.000, 0.000]	0.001	[0.000, 0.019]	0.000	[0.000, 0.009]	0.000	[0.000, 0.021]	0.000	[0.000, 0.010]	0.000	[0.000, 0.000]	0.000	[0.000, 0.000]	0.000	[0.000, 0.000]	0.000	[0.000, 0.000]	0.000	[0.000, 0.000]	0.000	[0.000, 0.000]	0.000	[0.000, 0.000]	0.000	[0.000, 0.001]	0.000	[0.000, 0.000]	0.000	[0.000, 0.000]	0.007	[0.001, 0.013]	0.000	[0.000, 0.000]	0.000	[0.000, 0.000]	0.000	[0.000, 0.000]	0.000
Data Set	size	data prior
ClinVar (P, B), HGMD (DM) bi-class genes	7429	0.57545
The data for this sheet comes from the Annotate all Missense challenge; see Analyzed Challenges in the supplementary text. The classification type evaluation measures how well does a method separate the 'pathogenic' (positives) and 'benign' (negatives) variants. All bi-class gene variants classsified as pathogenic by ClinVar (P) and disease mutation by HGMD (DM) with high confidence are labeled a…
[truncated: 5 more columns]

## Sheet: AAM2BiClass
Evidence	Prior	Measures	REVEL	REVEL CI	VEST v4.0	VEST v4.0 CI	Condel	Condel CI	PROVEAN	PROVEAN CI	Eigen	Eigen CI	MetaSVM	MetaSVM CI	MutPred2	MutPred2 CI	MutationAssessor 3	MutationAssessor 3 CI	CADD v1.4	CADD v1.4 CI	Meta-LR	Meta-LR CI	phyloP	phyloP CI	fathmm_MKL	fathmm_MKL CI	LRT	LRT CI	FATHMM v2.3	FATHMM v2.3 CI	DANN	DANN CI	SiPhy	SiPhy CI	GERP	GERP CI	GenoCanyon v1.0.3	GenoCanyon v1.0.3 CI	phastCons	phastCons CI	MutationTaster 2	MutationTaster 2 CI	fitCons v1.01	fitCons v1.01 CI	M-Cap	M-Cap CI	Bologna	Bologna CI	Turkey
		COV	0.991		1.000		0.977		0.979		0.926		0.991		0.909		0.974		1.000		0.991		1.000		0.997		0.913		0.974		0.997		0.999		1.000		0.997		1.000		0.992		0.933		0.856		0.827		0.048
		AUC	0.854*	[0.850, 0.858]	0.850*	[0.846, 0.855]	0.828*	[0.824, 0.833]	0.819*	[0.814, 0.824]	0.825*	[0.820, 0.830]	0.805*	[0.800, 0.810]	0.810*	[0.805, 0.815]	0.802*	[0.797, 0.807]	0.811*	[0.807, 0.817]	0.801*	[0.796, 0.806]	0.764*	[0.759, 0.770]	0.757*	[0.751, 0.762]	0.750*	[0.744, 0.756]	0.695*	[0.689, 0.701]	0.723*	[0.717, 0.728]	0.708*	[0.703, 0.714]	0.697*	[0.691, 0.703]	0.678*	[0.671, 0.684]	0.693*	[0.688, 0.698]	0.640*	[0.634, 0.645]	0.507*	[0.500, 0.514]	0.788*	[0.783, 0.793]	0.660*	[0.653, 0.666]	0.636*
		Truncated AUC	0.590*	[0.580, 0.601]	0.558*	[0.547, 0.568]	0.495*	[0.485, 0.506]	0.485*	[0.474, 0.496]	0.480*	[0.468, 0.492]	0.485*	[0.475, 0.496]	0.484*	[0.474, 0.496]	0.483*	[0.473, 0.493]	0.412*	[0.401, 0.425]	0.447*	[0.437, 0.458]	0.367*	[0.356, 0.379]	0.306*	[0.295, 0.316]	0.297*	[0.286, 0.307]	0.302*	[0.293, 0.310]	0.216*	[0.206, 0.226]	0.199*	[0.189, 0.207]	0.200*	[0.191, 0.209]	0.237*	[0.228, 0.246]	0.178*	[0.175, 0.181]	0.161*	[0.157, 0.166]	0.103	[0.097, 0.109]	0.421*	[0.409, 0.433]	0.278*	[0.268, 0.287]	0.221*
		log-log AUC	0.799*	[0.784, 0.822]	0.779*	[0.766, 0.801]	0.636*	[0.629, 0.644]	0.736*	[0.718, 0.763]	0.717*	[0.696, 0.746]	0.652*	[0.630, 0.675]	0.670*	[0.625, 0.711]	0.742*	[0.719, 0.771]	0.604*	[0.575, 0.631]	0.754*	[0.709, 0.797]	0.609*	[0.598, 0.623]	0.559*	[0.528, 0.604]	0.554*	[0.552, 0.556]	0.688*	[0.652, 0.720]	0.564*	[0.534, 0.590]	0.471	[0.449, 0.502]	0.537*	[0.528, 0.547]	0.541*	[0.539, 0.543]	0.528*	[0.527, 0.529]	0.363	[0.345, 0.387]	0.478	[0.450, 0.523]	0.610*	[0.567, 0.659]	0.577*	[0.572, 0.583]	0.457
Supporting	0.01	TPR	0.548	[0.526, 0.560]	0.505	[0.491, 0.527]	0.489	[0.473, 0.507]	0.454	[0.420, 0.482]	0.440	[0.422, 0.462]	0.000	[0.000, 0.401]	0.413	[0.401, 0.432]	0.419	[0.394, 0.433]	0.000	[0.000, 0.472]	0.352	[0.331, 0.366]	0.390	[0.215, 0.470]	0.000	[0.000, 0.000]	0.000	[0.000, 0.000]	0.168	[0.156, 0.185]	0.000	[0.000, 0.000]	0.000	[0.000, 0.000]	0.000	[0.000, 0.000]	0.000	[0.000, 0.000]	0.000	[0.000, 0.000]	0.000	[0.000, 0.000]	0.000	[0.000, 0.000]	0.364	[0.311, 0.382]	0.129	[0.122, 0.168]	0.000
		FPR	0.062	[0.055, 0.066]	0.060	[0.056, 0.067]	0.078	[0.072, 0.082]	0.072	[0.062, 0.081]	0.070	[0.066, 0.077]	0.000	[0.000, 0.050]	0.052	[0.048, 0.058]	0.058	[0.051, 0.063]	0.000	[0.000, 0.106]	0.047	[0.041, 0.050]	0.095	[0.047, 0.123]	0.000	[0.000, 0.000]	0.000	[0.000, 0.000]	0.028	[0.024, 0.032]	0.000	[0.000, 0.000]	0.000	[0.000, 0.000]	0.000	[0.000, 0.000]	0.000	[0.000, 0.000]	0.000	[0.000, 0.000]	0.000	[0.000, 0.000]	0.000	[0.000, 0.000]	0.065	[0.051, 0.071]	0.026	[0.024, 0.035]	0.000
		LR+	8.823	[8.356, 9.710]	8.375	[7.726, 8.918]	6.309	[5.992, 6.747]	6.279	[5.874, 6.852]	6.283	[5.934, 6.646]	0.000	[0.000, 8.959]	8.000	[7.335, 8.594]	7.284	[6.733, 7.922]	0.000	[0.000, 5.273]	7.518	[7.106, 8.247]	4.113	[3.797, 4.709]	0.000	[0.000, 0.000]	0.000	[0.000, 0.000]	5.997	[5.474, 6.770]	0.000	[0.000, 0.000]	0.000	[0.000, 0.000]	0.000	[0.000, 0.000]	0.000	[0.000, 0.000]	0.000	[0.000, 0.000]	0.000	[0.000, 0.000]	0.000	[0.000, 0.000]	5.563	[5.237, 6.262]	4.941	[4.402, 5.512]	0.000
		LR-	0.482	[0.470, 0.502]	0.527	[0.505, 0.541]	0.554	[0.536, 0.569]	0.588	[0.563, 0.620]	0.602	[0.580, 0.620]	1.000	[0.629, 1.000]	0.619	[0.602, 0.631]	0.617	[0.604, 0.640]	1.000	[0.590, 1.000]	0.680	[0.666, 0.699]	0.674	[0.603, 0.826]	1.000	[1.000, 1.000]	1.000	[1.000, 1.000]	0.856	[0.841, 0.866]	1.000	[1.000, 1.000]	1.000	[1.000, 1.000]	1.000	[1.000, 1.000]	1.000	[1.000, 1.000]	1.000	[1.000, 1.000]	1.000	[1.000, 1.000]	1.000	[1.000, 1.000]	0.680	[0.664, 0.729]	0.894	[0.862, 0.902]	1.000
		DOR	18.292	[17.275, 19.871]	15.903	[14.755, 17.033]	11.390	[10.727, 12.253]	10.672	[10.029, 11.490]	10.433	[9.734, 11.190]	0.000	[0.000, 13.487]	12.925	[11.879, 13.929]	11.815	[10.920, 12.738]	0.000	[0.000, 8.133]	11.054	[10.370, 12.054]	6.106	[5.121, 6.540]	0.000	[0.000, 0.000]	0.000	[0.000, 0.000]	7.010	[6.390, 7.919]	0.000	[0.000, 0.000]	0.000	[0.000, 0.000]	0.000	[0.000, 0.000]	0.000	[0.000, 0.000]	0.000	[0.000, 0.000]	0.000	[0.000, 0.000]	0.000	[0.000, 0.000]	8.176	[7.605, 8.957]	5.525	[4.904, 6.230]	0.000
		MCC	0.193	[0.188, 0.202]	0.180	[0.173, 0.186]	0.150	[0.144, 0.156]	0.143	[0.138, 0.149]	0.141	[0.135, 0.147]	0.000	[0.000, 0.156]	0.157	[0.150, 0.164]	0.150	[0.143, 0.156]	0.000	[0.000, 0.118]	0.139	[0.133, 0.147]	0.099	[0.074, 0.106]	0.000	[0.000, 0.000]	0.000	[0.000, 0.000]	0.083	[0.077, 0.090]	0.000	[0.000, 0.000]	0.000	[0.000, 0.000]	0.000	[0.000, 0.000]	0.000	[0.000, 0.000]	0.000	[0.000, 0.000]	0.000	[0.000, 0.000]	0.000	[0.000, 0.000]	0.118	[0.109, 0.124]	0.063	[0.057, 0.072]	0.000
		PPV	0.082	[0.078, 0.089]	0.078	[0.072, 0.083]	0.060	[0.057, 0.064]	0.060	[0.056, 0.065]	0.060	[0.057, 0.063]	0.000	[0.000, 0.083]	0.075	[0.069, 0.080]	0.069	[0.064, 0.074]	0.000	[0.000, 0.051]	0.071	[0.067, 0.077]	0.040	[0.037, 0.045]	0.000	[0.000, 0.000]	0.000	[0.000, 0.000]	0.057	[0.052, 0.064]	0.000	[0.000, 0.000]	0.000	[0.000, 0.000]	0.000	[0.000, 0.000]	0.000	[0.000, 0.000]	0.000	[0.000, 0.000]	0.000	[0.000, 0.000]	0.000	[0.000, 0.000]	0.053	[0.050, 0.059]	0.048	[0.043, 0.053]	0.000
		PPP	0.067	[0.059, 0.071]	0.065	[0.061, 0.072]	0.082	[0.076, 0.086]	0.076	[0.066, 0.085]	0.074	[0.069, 0.080]	0.000	[0.000, 0.053]	0.055	[0.051, 0.062]	0.061	[0.054, 0.067]	0.000	[0.000, 0.110]	0.050	[0.044, 0.053]	0.098	[0.049, 0.126]	0.000	[0.000, 0.000]	0.000	[0.000, 0.000]	0.029	[0.025, 0.033]	0.000	[0.000, 0.000]	0.000	[0.000, 0.000]	0.000	[0.000, 0.000]	0.000	[0.000, 0.000]	0.000	[0.000, 0.000]	0.000	[0.000, 0.000]	0.000	[0.000, 0.000]	0.068	[0.054, 0.074]	0.027	[0.025, 0.037]	0.000
	0.1	TPR	0.614	[0.595, 0.632]	0.591	[0.573, 0.606]	0.574	[0.558, 0.589]	0.564	[0.537, 0.584]	0.580	[0.560, 0.600]	0.519	[0.000, 0.537]	0.497	[0.459, 0.522]	0.506	[0.485, 0.527]	0.610	[0.000, 0.634]	0.413	[0.397, 0.474]	0.524	[0.509, 0.535]	0.602	[0.531, 0.651]	0.000	[0.000, 0.000]	0.260	[0.243, 0.269]	0.000	[0.000, 0.000]	0.000	[0.000, 0.000]	0.000	[0.000, 0.000]	0.000	[0.000, 0.000]	0.000	[0.000, 0.000]	0.000	[0.000, 0.000]	0.000	[0.000, 0.003]	0.499	[0.483, 0.521]	0.250	[0.172, 0.264]	0.074
		FPR	0.089	[0.080, 0.098]	0.094	[0.084, 0.101]	0.114	[0.105, 0.121]	0.117	[0.105, 0.124]	0.129	[0.119, 0.139]	0.096	[0.000, 0.104]	0.088	[0.071, 0.097]	0.091	[0.082, 0.101]	0.162	[0.000, 0.174]	0.072	[0.066, 0.098]	0.147	[0.141, 0.153]	0.237	[0.200, 0.262]	0.000	[0.000, 0.000]	0.063	[0.057, 0.068]	0.000	[0.000, 0.000]	0.000	[0.000, 0.000]	0.000	[0.000, 0.000]	0.000	[0.000, 0.000]	0.000	[0.000, 0.000]	0.000	[0.000, 0.000]	0.000	[0.000, 0.001]	0.115	[0.108, 0.126]	0.071	[0.040, 0.076]	0.015
		LR+	6.889	[6.416, 7.539]	6.319	[5.953, 6.835]	5.021	[4.792, 5.362]	4.836	[4.626, 5.201]	4.504	[4.283, 4.751]	5.429	[0.000, 8.579]	5.648	[5.309, 6.559]	5.551	[5.175, 5.967]	3.771	[0.000, 1000.000]	5.710	[4.788, 6.117]	3.561	[3.423, 3.707]	2.535	[2.459, 2.665]	0.000	[0.000, 0.000]	4.095	[3.857, 4.404]	0.000	[0.000, 0.000]	0.000	[0.000, 0.000]	0.000	[0.000, 0.000]	0.000	[0.000, 0.000]	0.000	[0.000, 0.000]	0.000	[0.000, 0.000]	0.000	[0.000, 2.761]	4.325	[4.076, 4.584]	3.525	[3.348, 4.454]	4.852
		LR-	0.424	[0.407, 0.441]	0.451	[0.436, 0.468]	0.481	[0.465, 0.496]	0.493	[0.473, 0.518]	0.482	[0.463, 0.501]	0.532	[0.516, 1.000]	0.552	[0.530, 0.583]	0.543	[0.523, 0.563]	0.465	[0.441, 1.000]	0.633	[0.585, 0.647]	0.558	[0.546, 0.575]	0.522	[0.474, 0.586]	1.000	[1.000, 1.000]	0.791	[0.780, 0.804]	1.000	[1.000, 1.000]	1.000	[1.000, 1.000]	1.000	[1.000, 1.000]	1.000	[1.000, 1.000]	1.000	[1.000, 1.000]	1.000	[1.000, 1.000]	1.000	[0.998, 1.000]	0.566	[0.546, 0.582]	0.808	[0.795, 0.864]	0.940
		DOR	16.264	[15.282, 17.598]	14.009	[13.190, 15.085]	10.444	[9.943, 11.158]	9.804	[9.328, 10.531]	9.351	[8.835, 9.884]	10.213	[0.000, 11.042]	10.238	[9.743, 11.472]	10.221	[9.609, 10.901]	8.108	[0.000, 1000.000]	9.021	[8.054, 9.648]	6.382	[6.012, 6.734]	4.855	[4.514, 5.265]	0.000	[0.000, 0.000]	5.180	[4.840, 5.600]	0.000	[0.000, 0.000]	0.000	[0.000, 0.000]	0.000	[0.000, 0.000]	0.000	[0.000, 0.000]	0.000	[0.000, 0.000]	0.000	[0.000, 0.000]	0.000	[0.000, 2.767]	7.642	[7.190, 8.171]	4.365	[4.127, 5.166]	5.160
		MCC	0.452	[0.441, 0.465]	0.426	[0.416, 0.438]	0.376	[0.367, 0.387]	0.365	[0.356, 0.377]	0.357	[0.347, 0.367]	0.368	[0.000, 0.377]	0.366	[0.358, 0.380]	0.367	[0.356, 0.378]	0.332	[0.000, 0.340]	0.331	[0.320, 0.342]	0.291	[0.281, 0.301]	0.245	[0.234, 0.255]	0.000	[0.000, 0.000]	0.213	[0.203, 0.225]	0.000	[0.000, 0.000]	0.000	[0.000, 0.000]	0.000	[0.000, 0.000]	0.000	[0.000, 0.000]	0.000	[0.000, 0.000]	0.000	[0.000, 0.000]	0.000	[0.000, 0.017]	0.319	[0.309, 0.331]	0.189	[0.171, 0.200]	0.123
		PPV	0.434	[0.416, 0.456]	0.412	[0.398, 0.432]	0.358	[0.347, 0.373]	0.350	[0.340, 0.366]	0.334	[0.322, 0.345]	0.376	[0.000, 0.488]	0.386	[0.371, 0.422]	0.381	[0.365, 0.399]	0.295	[0.000, 1.000]	0.388	[0.347, 0.405]	0.283	[0.276, 0.292]	0.220	[0.215, 0.228]	0.000	[0.000, 0.000]	0.313	[0.300, 0.329]	0.000	[0.000, 0.000]	0.000	[0.000, 0.000]	0.000	[0.000, 0.000]	0.000	[0.000, 0.000]	0.000	[0.000, 0.000]	0.000	[0.000, 0.000]	0.000	[0.000, 0.235]	0.325	[0.312, 0.337]	0.281	[0.271, 0.331]	0.350
		PPP	0.142	[0.132, 0.151]	0.143	[0.133, 0.151]	0.160	[0.151, 0.167]	0.161	[0.148, 0.170]	0.174	[0.164, 0.184]	0.138	[0.000, 0.148]	0.129	[0.109, 0.140]	0.133	[0.123, 0.143]	0.207	[0.000, 0.219]	0.106	[0.099, 0.135]	0.185	[0.178, 0.190]	0.274	[0.233, 0.301]	0.000	[0.000, 0.000]	0.083	[0.076, 0.087]	0.000	[0.000, 0.000]	0.000	[0.000, 0.000]	0.000	[0.000, 0.000]	0.000	[0.000, 0.000]	0.000	[0.000, 0.000]	0.000	[0.000, 0.000]	0.000	[0.000, 0.001]	0.154	[0.146, 0.165]	0.089	[0.053, 0.095]	0.021
Moderate	0.01	TPR	0.312	[0.283, 0.338]	0.296	[0.269, 0.316]	0.000	[0.000, 0.000]	0.092	[0.005, 0.125]	0.097	[0.069, 0.116]	0.000	[0.000, 0.000]	0.174	[0.156, 0.230]	0.190	[0.158, 0.204]	0.000	[0.000, 0.000]	0.191	[0.160, 0.201]	0.000	[0.000, 0.000]	0.000	[0.000, 0.000]	0.000	[0.000, 0.000]	0.014	[0.005, 0.018]	0.000	[0.000, 0.000]	0.000	[0.000, 0.000]	0.000	[0.000, 0.000]	0.000	[0.000, 0.000]	0.000	[0.000, 0.000]	0.000	[0.000, 0.000]	0.000	[0.000, 0.000]	0.000	[0.000, 0.097]	0.000	[0.000, 0.000]	0.000
		FPR	0.014	[0.012, 0.016]	0.019	[0.017, 0.021]	0.000	[0.000, 0.000]	0.005	[0.000, 0.007]	0.006	[0.004, 0.007]	0.000	[0.000, 0.000]	0.011	[0.010, 0.017]	0.010	[0.008, 0.012]	0.000	[0.000, 0.000]	0.011	[0.008, 0.012]	0.000	[0.000, 0.000]	0.000	[0.000, 0.000]	0.000	[0.000, 0.000]	0.001	[0.000, 0.001]	0.000	[0.000, 0.000]	0.000	[0.000, 0.000]	0.000	[0.000, 0.000]	0.000	[0.000, 0.000]	0.000	[0.000, 0.000]	0.000	[0.000, 0.000]	0.000	[0.000, 0.000]	0.000	[0.000, 0.009]	0.000	[0.000, 0.000]	0.000
		LR+	22.360	[20.125, 25.919]	15.664	[14.259, 17.303]	0.000	[0.000, 0.000]	17.945	[15.446, 41.631]	15.903	[13.089, 20.210]	0.000	[0.000, 0.000]	15.654	[12.770, 17.346]	18.754	[16.065, 22.343]	0.000	[0.000, 0.000]	17.601	[15.880, 21.565]	0.000	[0.000, 0.000]	0.000	[0.000, 0.000]	0.000	[0.000, 0.000]	23.655	[16.103, 1000.000]	0.000	[0.000, 0.000]	0.000	[0.000, 0.000]	0.000	[0.000, 0.000]	0.000	[0.000, 0.000]	0.000	[0.000, 0.000]	0.000	[0.000, 0.000]	0.000	[0.000, 0.000]	0.000	[0.000, 12.843]	0.000	[0.000, 0.000]	0.000
		LR-	0.697	[0.673, 0.727]	0.718	[0.698, 0.744]	1.000	[1.000, 1.000]	0.912	[0.882, 0.995]	0.908	[0.891, 0.935]	1.000	[1.000, 1.000]	0.835	[0.783, 0.853]	0.819	[0.804, 0.849]	1.000	[1.000, 1.000]	0.817	[0.808, 0.847]	1.000	[1.000, 1.000]	1.000	[1.000, 1.000]	1.000	[1.000, 1.000]	0.987	[0.983, 0.996]	1.000	[1.000, 1.000]	1.000	[1.000, 1.000]	1.000	[1.000, 1.000]	1.000	[1.000, 1.000]	1.000	[1.000, 1.000]	1.000	[1.000, 1.000]	1.000	[1.000, 1.000]	1.000	[0.910, 1.000]	1.000	[1.000, 1.000]	1.000
		DOR	32.062	[28.550, 36.855]	21.830	[19.547, 24.363]	0.000	[0.000, 0.000]	19.667	[17.042, 42.904]	17.505	[14.180, 22.393]	0.000	[0.000, 0.000]	18.748	[15.551, 20.896]	22.911	[19.536, 27.018]	0.000	[0.000, 0.000]	21.532	[19.350, 25.874]	0.000	[0.000, 0.000]	0.000	[0.000, 0.000]	0.000	[0.000, 0.000]	23.968	[16.316, 1000.000]	0.000	[0.000, 0.000]	0.000	[0.000, 0.000]	0.000	[0.000, 0.000]	0.000	[0.000, 0.000]	0.000	[0.000, 0.000]	0.000	[0.000, 0.000]	0.000	[0.000, 0.000]	0.000	[0.000, 13.936]	0.000	[0.000, 0.000]	0.000
		MCC	0.230	[0.215, 0.245]	0.189	[0.175, 0.202]	0.000	[0.000, 0.000]	0.112	[0.048, 0.131]	0.108	[0.088, 0.129]	0.000	[0.000, 0.000]	0.145	[0.128, 0.161]	0.165	[0.147, 0.178]	0.000	[0.000, 0.000]	0.161	[0.150, 0.173]	0.000	[0.000, 0.000]	0.000	[0.000, 0.000]	0.000	[0.000, 0.000]	0.049	[0.031, 0.078]	0.000	[0.000, 0.000]	0.000	[0.000, 0.000]	0.000	[0.000, 0.000]	0.000	[0.000, 0.000]	0.000	[0.000, 0.000]	0.000	[0.000, 0.000]	0.000	[0.000, 0.000]	0.000	[0.000, 0.094]	0.000	[0.000, 0.000]	0.000
		PPV	0.184	[0.169, 0.207]	0.137	[0.126, 0.149]	0.000	[0.000, 0.000]	0.153	[0.135, 0.296]	0.138	[0.117, 0.170]	0.000	[0.000, 0.000]	0.137	[0.114, 0.149]	0.159	[0.140, 0.184]	0.000	[0.000, 0.000]	0.151	[0.138, 0.179]	0.000	[0.000, 0.000]	0.000	[0.000, 0.000]	0.000	[0.000, 0.000]	0.193	[0.140, 1.000]	0.000	[0.000, 0.000]	0.000	[0.000, 0.000]	0.000	[0.000, 0.000]	0.000	[0.000, 0.000]	0.000	[0.000, 0.000]	0.000	[0.000, 0.000]	0.000	[0.000, 0.000]	0.000	[0.000, 0.115]	0.000	[0.000, 0.000]	0.000
		PPP	0.017	[0.014, 0.019]	0.022	[0.019, 0.024]	0.000	[0.000, 0.000]	0.006	[0.000, 0.008]	0.007	[0.005, 0.008]	0.000	[0.000, 0.000]	0.013	[0.011, 0.019]	0.012	[0.009, 0.014]	0.000	[0.000, 0.000]	0.013	[0.009, 0.014]	0.000	[0.000, 0.000]	0.000	[0.000, 0.000]	0.000	[0.000, 0.000]	0.001	[0.000, 0.001]	0.000	[0.000, 0.000]	0.000	[0.000, 0.000]	0.000	[0.000, 0.000]	0.000	[0.000, 0.000]	0.000	[0.000, 0.000]	0.000	[0.000, 0.000]	0.000	[0.000, 0.000]	0.000	[0.000, 0.010]	0.000	[0.000, 0.000]	0.000
	0.1	TPR	0.475	[0.432, 0.498]	0.440	[0.426, 0.460]	0.393	[0.385, 0.410]	0.367	[0.312, 0.388]	0.327	[0.311, 0.349]	0.000	[0.000, 0.000]	0.374	[0.352, 0.387]	0.329	[0.300, 0.347]	0.000	[0.000, 0.000]	0.287	[0.268, 0.313]	0.030	[0.000, 0.215]	0.000	[0.000, 0.000]	0.000	[0.000, 0.000]	0.128	[0.111, 0.144]	0.000	[0.000, 0.000]	0.000	[0.000, 0.000]	0.000	[0.000, 0.000]	0.000	[0.000, 0.000]	0.000	[0.000, 0.000]	0.000	[0.000, 0.000]	0.000	[0.000, 0.000]	0.183	[0.168, 0.227]	0.127	[0.118, 0.133]	0.000
		FPR	0.042	[0.034, 0.047]	0.041	[0.038, 0.045]	0.052	[0.048, 0.056]	0.049	[0.037, 0.054]	0.040	[0.037, 0.046]	0.000	[0.000, 0.000]	0.041	[0.036, 0.044]	0.035	[0.028, 0.038]	0.000	[0.000, 0.000]	0.031	[0.027, 0.035]	0.004	[0.000, 0.043]	0.000	[0.000, 0.000]	0.000	[0.000, 0.000]	0.016	[0.013, 0.018]	0.000	[0.000, 0.000]	0.000	[0.000, 0.000]	0.000	[0.000, 0.000]	0.000	[0.000, 0.000]	0.000	[0.000, 0.000]	0.000	[0.000, 0.000]	0.000	[0.000, 0.000]	0.023	[0.020, 0.031]	0.026	[0.022, 0.028]	0.000
		LR+	11.268	[10.398, 12.968]	10.696	[9.920, 11.572]	7.607	[7.099, 8.179]	7.502	[7.044, 8.644]	8.215	[7.527, 8.800]	0.000	[0.000, 0.000]	9.166	[8.552, 10.110]	9.443	[8.812, 10.850]	0.000	[0.000, 5.007]	9.314	[8.663, 10.331]	7.740	[0.000, 9.000]	0.000	[0.000, 0.000]	0.000	[0.000, 0.000]	8.192	[7.284, 9.695]	0.000	[0.000, 0.000]	0.000	[0.000, 0.000]	0.000	[0.000, 0.000]	0.000	[0.000, 0.000]	0.000	[0.000, 0.000]	0.000	[0.000, 0.000]	0.000	[0.000, 0.000]	8.062	[6.991, 9.089]	4.931	[4.459, 5.610]	0.000
		LR-	0.548	[0.526, 0.588]	0.584	[0.565, 0.597]	0.640	[0.622, 0.648]	0.666	[0.646, 0.715]	0.701	[0.681, 0.717]	1.000	[1.000, 1.000]	0.653	[0.640, 0.673]	0.695	[0.678, 0.722]	1.000	[1.000, 1.000]	0.735	[0.711, 0.752]	0.974	[0.821, 1.000]	1.000	[1.000, 1.000]	1.000	[1.000, 1.000]	0.886	[0.872, 0.902]	1.000	[1.000, 1.000]	1.000	[1.000, 1.000]	1.000	[1.000, 1.000]	1.000	[1.000, 1.000]	1.000	[1.000, 1.000]	1.000	[1.000, 1.000]	1.000	[1.000, 1.000]	0.836	[0.797, 0.850]	0.896	[0.889, 0.906]	1.000
		DOR	20.573	[19.092, 22.715]	18.315	[16.948, 19.934]	11.886	[11.050, 12.949]	11.273	[10.653, 12.469]	11.722	[10.694, 12.625]	0.000	[0.000, 0.000]	14.046	[12.975, 15.496]	13.589	[12.687, 15.278]	0.000	[0.000, 6.307]	12.665	[11.854, 14.090]	7.950	[0.000, 9.323]	0.000	[0.000, 0.000]	0.000	[0.000, 0.000]	9.249	[8.213, 10.969]	0.000	[0.000, 0.000]	0.000	[0.000, 0.000]	0.000	[0.000, 0.000]	0.000	[0.000, 0.000]	0.000	[0.000, 0.000]	0.000	[0.000, 0.000]	0.000	[0.000, 0.000]	9.639	[8.573, 10.827]	5.500	[4.943, 6.298]	0.000
		MCC	0.465	[0.451, 0.478]	0.439	[0.426, 0.452]	0.366	[0.355, 0.381]	0.350	[0.330, 0.365]	0.341	[0.327, 0.354]	0.000	[0.000, 0.000]	0.382	[0.368, 0.396]	0.360	[0.347, 0.375]	0.000	[0.000, 0.018]	0.333	[0.322, 0.351]	0.098	[0.000, 0.215]	0.000	[0.000, 0.000]	0.000	[0.000, 0.000]	0.209	[0.189, 0.224]	0.000	[0.000, 0.000]	0.000	[0.000, 0.000]	0.000	[0.000, 0.000]	0.000	[0.000, 0.000]	0.000	[0.000, 0.000]	0.000	[0.000, 0.000]	0.000	[0.000, 0.000]	0.249	[0.235, 0.276]	0.163	[0.150, 0.177]	0.000
		PPV	0.556	[0.536, 0.590]	0.543	[0.524, 0.563]	0.458	[0.441, 0.476]	0.455	[0.439, 0.490]	0.477	[0.455, 0.494]	0.000	[0.000, 0.000]	0.505	[0.487, 0.529]	0.512	[0.495, 0.547]	0.000	[0.000, 0.357]	0.509	[0.490, 0.534]	0.462	[0.000, 0.500]	0.000	[0.000, 0.000]	0.000	[0.000, 0.000]	0.477	[0.447, 0.519]	0.000	[0.000, 0.000]	0.000	[0.000, 0.000]	0.000	[0.000, 0.000]	0.000	[0.000, 0.000]	0.000	[0.000, 0.000]	0.000	[0.000, 0.000]	0.000	[0.000, 0.000]	0.473	[0.437, 0.502]	0.354	[0.331, 0.384]	0.000
		PPP	0.086	[0.074, 0.092]	0.081	[0.077, 0.086]	0.086	[0.083, 0.091]	0.081	[0.065, 0.087]	0.069	[0.065, 0.076]	0.000	[0.000, 0.000]	0.074	[0.068, 0.078]	0.064	[0.056, 0.069]	0.000	[0.000, 0.000]	0.056	[0.051, 0.062]	0.007	[0.000, 0.060]	0.000	[0.000, 0.000]	0.000	[0.000, 0.000]	0.027	[0.023, 0.031]	0.000	[0.000, 0.000]	0.000	[0.000, 0.000]	0.000	[0.000, 0.000]	0.000	[0.000, 0.000]	0.000	[0.000, 0.000]	0.000	[0.000, 0.000]	0.000	[0.000, 0.000]	0.039	[0.035, 0.051]	0.036	[0.033, 0.038]	0.000
Strong	0.01	TPR	0.000	[0.000, 0.000]	0.000	[0.000, 0.000]	0.000	[0.000, 0.000]	0.000	[0.000, 0.009]	0.000	[0.000, 0.000]	0.000	[0.000, 0.000]	0.000	[0.000, 0.000]	0.000	[0.000, 0.003]	0.000	[0.000, 0.000]	0.000	[0.000, 0.000]	0.000	[0.000, 0.000]	0.000	[0.000, 0.000]	0.000	[0.000, 0.000]	0.000	[0.000, 0.006]	0.000	[0.000, 0.000]	0.000	[0.000, 0.000]	0.000	[0.000, 0.000]	0.000	[0.000, 0.000]	0.000	[0.000, 0.000]	0.000	[0.000, 0.000]	0.000	[0.000, 0.000]	0.000	[0.000, 0.000]	0.000	[0.000, 0.000]	0.000
		FPR	0.000	[0.000, 0.000]	0.000	[0.000, 0.000]	0.000	[0.000, 0.000]	0.000	[0.000, 0.000]	0.000	[0.000, 0.000]	0.000	[0.000, 0.000]	0.000	[0.000, 0.000]	0.000	[0.000, 0.000]	0.000	[0.000, 0.000]	0.000	[0.000, 0.000]	0.000	[0.000, 0.000]	0.000	[0.000, 0.000]	0.000	[0.000, 0.000]	0.000	[0.000, 0.000]	0.000	[0.000, 0.000]	0.000	[0.000, 0.000]	0.000	[0.000, 0.000]	0.000	[0.000, 0.000]	0.000	[0.000, 0.000]	0.000	[0.000, 0.000]	0.000	[0.000, 0.000]	0.000	[0.000, 0.000]	0.000	[0.000, 0.000]	0.000
		LR+	0.000	[0.000, 1000.000]	0.000	[0.000, 0.000]	0.000	[0.000, 0.000]	0.000	[0.000, 1000.000]	0.000	[0.000, 0.000]	0.000	[0.000, 0.000]	0.000	[0.000, 0.000]	0.000	[0.000, 1000.000]	0.000	[0.000, 0.000]	0.000	[0.000, 0.000]	0.000	[0.000, 0.000]	0.000	[0.000, 0.000]	0.000	[0.000, 0.000]	0.000	[0.000, 1000.000]	0.000	[0.000, 0.000]	0.000	[0.000, 0.000]	0.000	[0.000, 0.000]	0.000	[0.000, 0.000]	0.000	[0.000, 0.000]	0.000	[0.000, 0.000]	0.000	[0.000, 0.000]	0.000	[0.000, 0.000]	0.000	[0.000, 0.000]	0.000
		LR-	1.000	[1.000, 1.000]	1.000	[1.000, 1.000]	1.000	[1.000, 1.000]	1.000	[0.991, 1.000]	1.000	[1.000, 1.000]	1.000	[1.000, 1.000]	1.000	[1.000, 1.000]	1.000	[0.997, 1.000]	1.000	[1.000, 1.000]	1.000	[1.000, 1.000]	1.000	[1.000, 1.000]	1.000	[1.000, 1.000]	1.000	[1.000, 1.000]	1.000	[0.994, 1.000]	1.000	[1.000, 1.000]	1.000	[1.000, 1.000]	1.000	[1.000, 1.000]	1.000	[1.000, 1.000]	1.000	[1.000, 1.000]	1.000	[1.000, 1.000]	1.000	[1.000, 1.000]	1.000	[1.000, 1.000]	1.000	[1.000, 1.000]	1.000
		DOR	0.000	[0.000, 1000.000]	0.000	[0.000, 0.000]	0.000	[0.000, 0.000]	0.000	[0.000, 1000.000]	0.000	[0.000, 0.000]	0.000	[0.000, 0.000]	0.000	[0.000, 0.000]	0.000	[0.000, 1000.000]	0.000	[0.000, 0.000]	0.000	[0.000, 0.000]	0.000	[0.000, 0.000]	0.000	[0.000, 0.000]	0.000	[0.000, 0.000]	0.000	[0.000, 1000.000]	0.000	[0.000, 0.000]	0.000	[0.000, 0.000]	0.000	[0.000, 0.000]	0.000	[0.000, 0.000]	0.000	[0.000, 0.000]	0.000	[0.000, 0.000]	0.000	[0.000, 0.000]	0.000	[0.000, 0.000]	0.000	[0.000, 0.000]	0.000
		MCC	0.000	[0.000, 0.022]	0.000	[0.000, 0.000]	0.000	[0.000, 0.000]	0.000	[0.000, 0.094]	0.000	[0.000, 0.000]	0.000	[0.000, 0.000]	0.000	[0.000, 0.000]	0.000	[0.000, 0.055]	0.000	[0.000, 0.000]	0.000	[0.000, 0.000]	0.000	[0.000, 0.000]	0.000	[0.000, 0.000]	0.000	[0.000, 0.000]	0.000	[0.000, 0.074]	0.000	[0.000, 0.000]	0.000	[0.000, 0.000]	0.000	[0.000, 0.000]	0.000	[0.000, 0.000]	0.000	[0.000, 0.000]	0.000	[0.000, 0.000]	0.000	[0.000, 0.000]	0.000	[0.000, 0.000]	0.000	[0.000, 0.000]	0.000
		PPV	0.000	[0.000, 1.000]	0.000	[0.000, 0.000]	0.000	[0.000, 0.000]	0.000	[0.000, 1.000]	0.000	[0.000, 0.000]	0.000	[0.000, 0.000]	0.000	[0.000, 0.000]	0.000	[0.000, 1.000]	0.000	[0.000, 0.000]	0.000	[0.000, 0.000]	0.000	[0.000, 0.000]	0.000	[0.000, 0.000]	0.000	[0.000, 0.000]	0.000	[0.000, 1.000]	0.000	[0.000, 0.000]	0.000	[0.000, 0.000]	0.000	[0.000, 0.000]	0.000	[0.000, 0.000]	0.000	[0.000, 0.000]	0.000	[0.000, 0.000]	0.000	[0.000, 0.000]	0.000	[0.000, 0.000]	0.000	[0.000, 0.000]	0.000
		PPP	0.000	[0.000, 0.000]	0.000	[0.000, 0.000]	0.000	[0.000, 0.000]	0.000	[0.000, 0.000]	0.000	[0.000, 0.000]	0.000	[0.000, 0.000]	0.000	[0.000, 0.000]	0.000	[0.000, 0.000]	0.000	[0.000, 0.000]	0.000	[0.000, 0.000]	0.000	[0.000, 0.000]	0.000	[0.000, 0.000]	0.000	[0.000, 0.000]	0.000	[0.000, 0.000]	0.000	[0.000, 0.000]	0.000	[0.000, 0.000]	0.000	[0.000, 0.000]	0.000	[0.000, 0.000]	0.000	[0.000, 0.000]	0.000	[0.000, 0.000]	0.000	[0.000, 0.000]	0.000	[0.000, 0.000]	0.000	[0.000, 0.000]	0.000
	0.1	TPR	0.215	[0.181, 0.236]	0.006	[0.000, 0.085]	0.000	[0.000, 0.000]	0.014	[0.000, 0.052]	0.004	[0.000, 0.016]	0.000	[0.000, 0.000]	0.000	[0.000, 0.000]	0.105	[0.000, 0.124]	0.000	[0.000, 0.000]	0.004	[0.000, 0.041]	0.000	[0.000, 0.000]	0.000	[0.000, 0.000]	0.000	[0.000, 0.000]	0.006	[0.000, 0.014]	0.000	[0.000, 0.000]	0.000	[0.000, 0.000]	0.000	[0.000, 0.000]	0.000	[0.000, 0.000]	0.000	[0.000, 0.000]	0.000	[0.000, 0.000]	0.000	[0.000, 0.000]	0.000	[0.000, 0.000]	0.000	[0.000, 0.000]	0.000
		FPR	0.006	[0.004, 0.007]	0.000	[0.000, 0.002]	0.000	[0.000, 0.000]	0.000	[0.000, 0.001]	0.000	[0.000, 0.001]	0.000	[0.000, 0.000]	0.000	[0.000, 0.000]	0.004	[0.000, 0.005]	0.000	[0.000, 0.000]	0.000	[0.000, 0.001]	0.000	[0.000, 0.000]	0.000	[0.000, 0.000]	0.000	[0.000, 0.000]	0.000	[0.000, 0.000]	0.000	[0.000, 0.000]	0.000	[0.000, 0.000]	0.000	[0.000, 0.000]	0.000	[0.000, 0.000]	0.000	[0.000, 0.000]	0.000	[0.000, 0.000]	0.000	[0.000, 0.000]	0.000	[0.000, 0.000]	0.000	[0.000, 0.000]	0.000
		LR+	37.542	[32.264, 47.442]	1000.000	[0.000, 1000.000]	0.000	[0.000, 0.000]	37.367	[0.000, 1000.000]	18.265	[0.000, 1000.000]	0.000	[0.000, 0.000]	0.000	[0.000, 0.000]	26.697	[0.000, 1000.000]	0.000	[0.000, 0.000]	42.389	[0.000, 1000.000]	0.000	[0.000, 0.000]	0.000	[0.000, 0.000]	0.000	[0.000, 0.000]	57.972	[0.000, 1000.000]	0.000	[0.000, 0.000]	0.000	[0.000, 0.000]	0.000	[0.000, 0.000]	0.000	[0.000, 0.000]	0.000	[0.000, 0.000]	0.000	[0.000, 0.000]	0.000	[0.000, 0.000]	0.000	[0.000, 0.000]	0.000	[0.000, 0.000]	0.000
		LR-	0.790	[0.769, 0.823]	0.994	[0.917, 1.000]	1.000	[1.000, 1.000]	0.986	[0.949, 1.000]	0.997	[0.985, 1.000]	1.000	[1.000, 1.000]	1.000	[1.000, 1.000]	0.898	[0.879, 1.000]	1.000	[1.000, 1.000]	0.996	[0.959, 1.000]	1.000	[1.000, 1.000]	1.000	[1.000, 1.000]	1.000	[1.000, 1.000]	0.995	[0.986, 1.000]	1.000	[1.000, 1.000]	1.000	[1.000, 1.000]	1.000	[1.000, 1.000]	1.000	[1.000, 1.000]	1.000	[1.000, 1.000]	1.000	[1.000, 1.000]	1.000	[1.000, 1.000]	1.000	[1.000, 1.000]	1.000	[1.000, 1.000]	1.000
		DOR	47.532	[40.521, 59.710]	1000.000	[0.000, 1000.000]	0.000	[0.000, 0.000]	37.892	[0.000, 1000.000]	18.328	[0.000, 1000.000]	0.000	[0.000, 0.000]	0.000	[0.000, 0.000]	29.726	[0.000, 1000.000]	0.000	[0.000, 0.000]	42.555	[0.000, 1000.000]	0.000	[0.000, 0.000]	0.000	[0.000, 0.000]	0.000	[0.000, 0.000]	58.291	[0.000, 1000.000]	0.000	[0.000, 0.000]	0.000	[0.000, 0.000]	0.000	[0.000, 0.000]	0.000	[0.000, 0.000]	0.000	[0.000, 0.000]	0.000	[0.000, 0.000]	0.000	[0.000, 0.000]	0.000	[0.000, 0.000]	0.000	[0.000, 0.000]	0.000
		MCC	0.390	[0.354, 0.409]	0.076	[0.000, 0.242]	0.000	[0.000, 0.000]	0.099	[0.000, 0.188]	0.044	[0.000, 0.101]	0.000	[0.000, 0.000]	0.000	[0.000, 0.000]	0.258	[0.000, 0.284]	0.000	[0.000, 0.000]	0.053	[0.000, 0.182]	0.000	[0.000, 0.000]	0.000	[0.000, 0.000]	0.000	[0.000, 0.000]	0.065	[0.000, 0.103]	0.000	[0.000, 0.000]	0.000	[0.000, 0.000]	0.000	[0.000, 0.000]	0.000	[0.000, 0.000]	0.000	[0.000, 0.000]	0.000	[0.000, 0.000]	0.000	[0.000, 0.000]	0.000	[0.000, 0.000]	0.000	[0.000, 0.000]	0.000
		PPV	0.807	[0.782, 0.841]	1.000	[0.000, 1.000]	0.000	[0.000, 0.000]	0.806	[0.000, 1.000]	0.670	[0.000, 1.000]	0.000	[0.000, 0.000]	0.000	[0.000, 0.000]	0.748	[0.000, 1.000]	0.000	[0.000, 0.000]	0.825	[0.000, 1.000]	0.000	[0.000, 0.000]	0.000	[0.000, 0.000]	0.000	[0.000, 0.000]	0.866	[0.000, 1.000]	0.000	[0.000, 0.000]	0.000	[0.000, 0.000]	0.000	[0.000, 0.000]	0.000	[0.000, 0.000]	0.000	[0.000, 0.000]	0.000	[0.000, 0.000]	0.000	[0.000, 0.000]	0.000	[0.000, 0.000]	0.000	[0.000, 0.000]	0.000
		PPP	0.027	[0.022, 0.029]	0.001	[0.000, 0.011]	0.000	[0.000, 0.000]	0.002	[0.000, 0.007]	0.001	[0.000, 0.002]	0.000	[0.000, 0.000]	0.000	[0.000, 0.000]	0.014	[0.000, 0.016]	0.000	[0.000, 0.000]	0.000	[0.000, 0.004]	0.000	[0.000, 0.000]	0.000	[0.000, 0.000]	0.000	[0.000, 0.000]	0.001	[0.000, 0.002]	0.000	[0.000, 0.000]	0.000	[0.000, 0.000]	0.000	[0.000, 0.000]	0.000	[0.000, 0.000]	0.000	[0.000, 0.000]	0.000	[0.000, 0.000]	0.000	[0.000, 0.000]	0.000	[0.000, 0.000]	0.000	[0.000, 0.000]	0.000
Data Set	size	data prior
ClinVar (P, LP, B, LB), HGMD (DM, DM?) bi-class genes	21423	0.49839
The data for this sheet comes from the Annotate all Missense challenge; see Analyzed Challenges in the supplementary text. The classification type evaluation measures how well does a method separate the 'pathogenic' (positives) and 'benign' (negatives) variants. All bi-class gene variants classsified as pathogenic and likely pathogenic by ClinVar (P + LP) and disease mutation HGMD (DM + DM?) with…
[truncated: 5 more columns]

## Sheet: AAM1CV
Evidence	Prior	Measures	REVEL	REVEL CI	VEST v3.0	VEST v3.0 CI	MetaSVM	MetaSVM CI	Meta-LR	Meta-LR CI	Eigen	Eigen CI	MutPred2	MutPred2 CI	CADD v1.4	CADD v1.4 CI	Condel	Condel CI	PROVEAN	PROVEAN CI	MutationAssessor 3	MutationAssessor 3 CI	phyloP	phyloP CI	fathmm_MKL	fathmm_MKL CI	FATHMM v2.3	FATHMM v2.3 CI	SiPhy	SiPhy CI	GERP	GERP CI	phastCons	phastCons CI	GenoCanyon v1.0.3	GenoCanyon v1.0.3 CI	DANN	DANN CI	MutationTaster 2	MutationTaster 2 CI	fitCons v1.01	fitCons v1.01 CI	M-Cap	M-Cap CI	LRT	LRT CI	Bologna	Bologna CI	Turkey
		COV	0.988		0.993		0.988		0.988		0.933		0.931		1.000		0.992		0.975		0.968		0.998		0.995		0.958		0.993		0.998		0.998		0.995		0.995		0.986		0.941		0.247		0.896		0.840		0.221
		AUC	0.939*	[0.930, 0.948]	0.933*	[0.925, 0.942]	0.905*	[0.892, 0.917]	0.914*	[0.905, 0.923]	0.903*	[0.893, 0.914]	0.880*	[0.867, 0.893]	0.893*	[0.883, 0.903]	0.873*	[0.861, 0.886]	0.867*	[0.853, 0.878]	0.852*	[0.836, 0.867]	0.853*	[0.836, 0.866]	0.859*	[0.847, 0.870]	0.804*	[0.788, 0.819]	0.805*	[0.792, 0.817]	0.781*	[0.768, 0.796]	0.774*	[0.760, 0.788]	0.755*	[0.737, 0.772]	0.773*	[0.760, 0.786]	0.666*	[0.651, 0.681]	0.544*	[0.523, 0.566]	0.852*	[0.839, 0.867]	0.846*	[0.834, 0.858]	0.680*	[0.656, 0.701]	0.608
		Truncated AUC	0.786*	[0.763, 0.807]	0.752*	[0.729, 0.774]	0.691*	[0.664, 0.717]	0.668*	[0.641, 0.693]	0.656*	[0.629, 0.682]	0.622*	[0.593, 0.650]	0.596*	[0.571, 0.622]	0.582*	[0.556, 0.610]	0.567*	[0.540, 0.594]	0.601*	[0.571, 0.630]	0.563*	[0.534, 0.590]	0.498*	[0.467, 0.525]	0.447*	[0.417, 0.478]	0.352*	[0.325, 0.376]	0.314*	[0.290, 0.340]	0.320*	[0.296, 0.344]	0.350*	[0.326, 0.375]	0.261*	[0.237, 0.285]	0.160*	[0.150, 0.170]	0.156*	[0.136, 0.179]	0.517*	[0.484, 0.553]	0.466*	[0.442, 0.493]	0.305*	[0.276, 0.334]	0.315
		log-log AUC	0.809*	[0.778, 0.845]	0.749*	[0.707, 0.786]	0.698*	[0.644, 0.742]	0.756*	[0.723, 0.799]	0.718*	[0.673, 0.769]	0.635*	[0.593, 0.685]	0.572*	[0.534, 0.626]	0.602*	[0.590, 0.615]	0.584*	[0.542, 0.642]	0.726*	[0.696, 0.758]	0.603*	[0.579, 0.625]	0.568*	[0.512, 0.619]	0.674*	[0.634, 0.707]	0.446*	[0.418, 0.472]	0.483*	[0.446, 0.509]	0.538*	[0.531, 0.544]	0.546*	[0.539, 0.552]	0.409*	[0.367, 0.441]	0.301	[0.292, 0.351]	0.367*	[0.344, 0.399]	0.572*	[0.523, 0.696]	0.570*	[0.566, 0.575]	0.529*	[0.513, 0.543]	0.421
Supporting	0.01	TPR	0.717	[0.673, 0.747]	0.756	[0.714, 0.789]	0.577	[0.537, 0.666]	0.622	[0.480, 0.661]	0.617	[0.565, 0.657]	0.581	[0.521, 0.628]	0.669	[0.615, 0.708]	0.591	[0.544, 0.630]	0.566	[0.509, 0.631]	0.544	[0.504, 0.588]	0.591	[0.551, 0.637]	0.701	[0.630, 0.744]	0.325	[0.286, 0.369]	0.339	[0.000, 0.381]	0.017	[0.000, 0.298]	0.000	[0.000, 0.000]	0.000	[0.000, 0.000]	0.000	[0.000, 0.000]	0.000	[0.000, 0.000]	0.013	[0.000, 0.030]	0.375	[0.240, 0.416]	0.000	[0.000, 0.000]	0.127	[0.102, 0.212]	0.143
		FPR	0.044	[0.034, 0.050]	0.067	[0.057, 0.072]	0.038	[0.032, 0.062]	0.065	[0.032, 0.072]	0.058	[0.048, 0.067]	0.061	[0.047, 0.071]	0.098	[0.086, 0.109]	0.078	[0.065, 0.088]	0.082	[0.066, 0.100]	0.050	[0.045, 0.060]	0.082	[0.076, 0.093]	0.171	[0.148, 0.181]	0.033	[0.027, 0.043]	0.086	[0.000, 0.093]	0.003	[0.000, 0.088]	0.000	[0.000, 0.000]	0.000	[0.000, 0.000]	0.000	[0.000, 0.000]	0.000	[0.000, 0.000]	0.004	[0.000, 0.007]	0.047	[0.021, 0.054]	0.000	[0.000, 0.000]	0.026	[0.023, 0.042]	0.009
		LR+	16.274	[14.490, 20.759]	11.261	[10.453, 12.993]	15.156	[10.574, 17.711]	9.548	[8.996, 15.905]	10.651	[9.466, 12.223]	9.585	[8.601, 11.667]	6.860	[6.244, 7.367]	7.596	[6.865, 8.595]	6.887	[6.207, 8.199]	10.870	[9.256, 12.081]	7.241	[6.600, 7.835]	4.097	[3.948, 4.385]	9.730	[8.053, 11.489]	3.946	[0.000, 4.422]	5.213	[0.000, 4.069]	0.000	[0.000, 0.000]	0.000	[0.000, 0.000]	0.000	[0.000, 0.000]	0.000	[0.000, 0.000]	3.126	[0.000, 5.359]	8.023	[7.049, 12.158]	0.000	[0.000, 0.000]	4.953	[3.921, 6.106]	15.840
		LR-	0.296	[0.265, 0.339]	0.262	[0.225, 0.305]	0.440	[0.356, 0.479]	0.404	[0.364, 0.538]	0.407	[0.364, 0.458]	0.446	[0.399, 0.502]	0.367	[0.326, 0.420]	0.444	[0.403, 0.492]	0.473	[0.409, 0.528]	0.480	[0.436, 0.520]	0.445	[0.398, 0.488]	0.361	[0.312, 0.434]	0.698	[0.658, 0.737]	0.723	[0.679, 1.000]	0.986	[0.767, 1.000]	1.000	[1.000, 1.000]	1.000	[1.000, 1.000]	1.000	[1.000, 1.000]	1.000	[1.000, 1.000]	0.991	[0.977, 1.000]	0.656	[0.614, 0.778]	1.000	[1.000, 1.000]	0.896	[0.821, 0.921]	0.865
		DOR	54.929	[48.048, 71.174]	42.999	[37.199, 52.818]	34.459	[28.026, 41.871]	23.636	[21.714, 32.122]	26.178	[22.230, 31.148]	21.505	[19.077, 26.108]	18.702	[15.937, 21.690]	17.125	[14.797, 20.127]	14.551	[12.970, 17.493]	22.629	[18.829, 26.584]	16.271	[13.993, 18.938]	11.352	[9.567, 13.324]	13.943	[11.450, 16.791]	5.458	[0.000, 6.333]	5.288	[0.000, 5.038]	0.000	[0.000, 0.000]	0.000	[0.000, 0.000]	0.000	[0.000, 0.000]	0.000	[0.000, 0.000]	3.155	[0.000, 5.461]	12.237	[10.725, 17.111]	0.000	[0.000, 0.000]	5.530	[4.268, 7.150]	18.313
		MCC	0.305	[0.288, 0.340]	0.262	[0.250, 0.281]	0.263	[0.234, 0.286]	0.216	[0.208, 0.255]	0.228	[0.212, 0.246]	0.209	[0.197, 0.229]	0.187	[0.174, 0.197]	0.185	[0.172, 0.199]	0.171	[0.160, 0.187]	0.216	[0.196, 0.233]	0.180	[0.167, 0.193]	0.138	[0.131, 0.146]	0.155	[0.137, 0.173]	0.089	[0.000, 0.101]	0.024	[0.000, 0.075]	0.000	[0.000, 0.000]	0.000	[0.000, 0.000]	0.000	[0.000, 0.000]	0.000	[0.000, 0.000]	0.014	[0.000, 0.029]	0.150	[0.131, 0.173]	0.000	[0.000, 0.000]	0.063	[0.048, 0.086]	0.132
		PPV	0.141	[0.128, 0.173]	0.102	[0.095, 0.116]	0.133	[0.097, 0.152]	0.088	[0.083, 0.138]	0.097	[0.087, 0.110]	0.088	[0.080, 0.105]	0.065	[0.059, 0.069]	0.071	[0.065, 0.080]	0.065	[0.059, 0.076]	0.099	[0.086, 0.109]	0.068	[0.063, 0.073]	0.040	[0.038, 0.042]	0.089	[0.075, 0.104]	0.038	[0.000, 0.043]	0.050	[0.000, 0.039]	0.000	[0.000, 0.000]	0.000	[0.000, 0.000]	0.000	[0.000, 0.000]	0.000	[0.000, 0.000]	0.031	[0.000, 0.051]	0.075	[0.066, 0.109]	0.000	[0.000, 0.000]	0.048	[0.038, 0.058]	0.138
		PPP	0.051	[0.040, 0.056]	0.074	[0.063, 0.079]	0.043	[0.038, 0.068]	0.071	[0.036, 0.077]	0.063	[0.054, 0.072]	0.066	[0.052, 0.076]	0.103	[0.092, 0.115]	0.083	[0.070, 0.093]	0.087	[0.071, 0.105]	0.055	[0.050, 0.065]	0.087	[0.081, 0.099]	0.176	[0.153, 0.187]	0.036	[0.030, 0.046]	0.088	[0.000, 0.096]	0.003	[0.000, 0.090]	0.000	[0.000, 0.000]	0.000	[0.000, 0.000]	0.000	[0.000, 0.000]	0.000	[0.000, 0.000]	0.004	[0.000, 0.008]	0.050	[0.024, 0.057]	0.000	[0.000, 0.000]	0.027	[0.024, 0.044]	0.010
	0.1	TPR	0.788	[0.713, 0.825]	0.787	[0.749, 0.825]	0.724	[0.589, 0.754]	0.715	[0.622, 0.748]	0.672	[0.632, 0.719]	0.634	[0.587, 0.673]	0.757	[0.716, 0.795]	0.660	[0.604, 0.718]	0.707	[0.633, 0.739]	0.604	[0.563, 0.651]	0.630	[0.600, 0.690]	0.763	[0.725, 0.793]	0.403	[0.333, 0.458]	0.703	[0.000, 0.739]	0.602	[0.563, 0.647]	0.000	[0.000, 0.772]	0.000	[0.000, 0.000]	0.000	[0.000, 0.000]	0.000	[0.000, 0.000]	0.023	[0.000, 0.044]	0.627	[0.349, 0.676]	0.000	[0.000, 0.000]	0.314	[0.106, 0.349]	0.143
		FPR	0.074	[0.045, 0.084]	0.080	[0.067, 0.093]	0.089	[0.040, 0.095]	0.098	[0.065, 0.108]	0.084	[0.072, 0.101]	0.079	[0.064, 0.088]	0.135	[0.123, 0.157]	0.105	[0.091, 0.129]	0.131	[0.104, 0.140]	0.072	[0.065, 0.083]	0.097	[0.091, 0.115]	0.206	[0.200, 0.212]	0.065	[0.039, 0.079]	0.226	[0.000, 0.238]	0.204	[0.192, 0.219]	0.000	[0.000, 0.334]	0.000	[0.000, 0.000]	0.000	[0.000, 0.000]	0.000	[0.000, 0.000]	0.008	[0.000, 0.013]	0.125	[0.042, 0.142]	0.000	[0.000, 0.000]	0.088	[0.024, 0.092]	0.009
		LR+	10.700	[9.657, 16.364]	9.838	[8.643, 11.466]	8.115	[7.651, 14.498]	7.269	[6.696, 9.641]	7.954	[6.901, 9.167]	8.071	[7.207, 9.394]	5.594	[4.992, 6.056]	6.264	[5.345, 7.023]	5.416	[4.994, 6.335]	8.361	[7.468, 9.206]	6.469	[5.766, 7.021]	3.698	[3.504, 3.867]	6.163	[5.416, 8.591]	3.107	[0.000, 3.980]	2.947	[2.751, 3.135]	0.000	[0.000, 2.845]	0.000	[0.000, 0.000]	0.000	[0.000, 0.000]	0.000	[0.000, 0.000]	2.766	[0.000, 4.966]	5.002	[4.667, 9.005]	0.000	[0.000, 0.000]	3.585	[3.603, 5.782]	15.840
		LR-	0.228	[0.190, 0.302]	0.231	[0.191, 0.271]	0.303	[0.270, 0.427]	0.316	[0.280, 0.404]	0.359	[0.310, 0.400]	0.398	[0.357, 0.445]	0.281	[0.239, 0.324]	0.380	[0.323, 0.436]	0.337	[0.301, 0.410]	0.427	[0.377, 0.469]	0.410	[0.348, 0.441]	0.298	[0.261, 0.345]	0.639	[0.587, 0.697]	0.384	[0.340, 1.000]	0.500	[0.447, 0.545]	1.000	[0.343, 1.000]	1.000	[1.000, 1.000]	1.000	[1.000, 1.000]	1.000	[1.000, 1.000]	0.985	[0.969, 1.000]	0.427	[0.377, 0.685]	1.000	[1.000, 1.000]	0.752	[0.715, 0.917]	0.865
		DOR	46.853	[43.460, 62.241]	42.510	[36.663, 53.156]	26.759	[23.691, 34.909]	23.000	[19.827, 27.827]	22.185	[18.882, 26.704]	20.301	[17.353, 23.948]	19.935	[16.829, 23.462]	16.495	[14.006, 19.192]	16.094	[13.529, 18.927]	19.601	[16.698, 23.483]	15.763	[13.875, 18.898]	12.407	[10.160, 14.706]	9.653	[8.538, 12.856]	8.084	[0.000, 9.457]	5.890	[5.121, 6.881]	0.000	[0.000, 6.924]	0.000	[0.000, 0.000]	0.000	[0.000, 0.000]	0.000	[0.000, 0.000]	2.807	[0.000, 5.062]	11.723	[9.931, 14.503]	0.000	[0.000, 0.000]	4.770	[4.359, 6.868]	18.313
		MCC	0.609	[0.596, 0.656]	0.593	[0.572, 0.622]	0.529	[0.511, 0.568]	0.505	[0.482, 0.533]	0.503	[0.476, 0.531]	0.489	[0.462, 0.516]	0.469	[0.445, 0.489]	0.453	[0.425, 0.476]	0.443	[0.416, 0.468]	0.482	[0.453, 0.512]	0.446	[0.425, 0.475]	0.380	[0.355, 0.399]	0.339	[0.317, 0.376]	0.321	[0.000, 0.342]	0.278	[0.255, 0.301]	0.000	[0.000, 0.280]	0.000	[0.000, 0.000]	0.000	[0.000, 0.000]	0.000	[0.000, 0.000]	0.044	[0.000, 0.080]	0.396	[0.332, 0.419]	0.000	[0.000, 0.000]	0.217	[0.134, 0.249]	0.271
		PPV	0.543	[0.518, 0.645]	0.522	[0.490, 0.560]	0.474	[0.459, 0.617]	0.447	[0.427, 0.517]	0.469	[0.434, 0.505]	0.473	[0.445, 0.511]	0.383	[0.357, 0.402]	0.410	[0.373, 0.438]	0.376	[0.357, 0.413]	0.482	[0.453, 0.506]	0.418	[0.390, 0.438]	0.291	[0.280, 0.301]	0.406	[0.376, 0.488]	0.257	[0.000, 0.307]	0.247	[0.234, 0.258]	0.000	[0.000, 0.240]	0.000	[0.000, 0.000]	0.000	[0.000, 0.000]	0.000	[0.000, 0.000]	0.235	[0.000, 0.356]	0.357	[0.341, 0.500]	0.000	[0.000, 0.000]	0.285	[0.286, 0.391]	0.638
		PPP	0.145	[0.113, 0.158]	0.151	[0.137, 0.166]	0.153	[0.095, 0.160]	0.160	[0.122, 0.171]	0.143	[0.129, 0.161]	0.134	[0.117, 0.144]	0.198	[0.182, 0.220]	0.161	[0.144, 0.187]	0.188	[0.158, 0.198]	0.125	[0.117, 0.138]	0.151	[0.143, 0.171]	0.262	[0.255, 0.268]	0.099	[0.070, 0.116]	0.274	[0.000, 0.288]	0.244	[0.231, 0.259]	0.000	[0.000, 0.379]	0.000	[0.000, 0.000]	0.000	[0.000, 0.000]	0.000	[0.000, 0.000]	0.010	[0.000, 0.016]	0.175	[0.074, 0.196]	0.000	[0.000, 0.000]	0.110	[0.033, 0.117]	0.022
Moderate	0.01	TPR	0.575	[0.528, 0.633]	0.531	[0.445, 0.581]	0.397	[0.360, 0.442]	0.362	[0.318, 0.413]	0.406	[0.353, 0.454]	0.379	[0.329, 0.437]	0.161	[0.011, 0.267]	0.236	[0.206, 0.396]	0.138	[0.057, 0.209]	0.340	[0.299, 0.379]	0.141	[0.000, 0.297]	0.000	[0.000, 0.000]	0.181	[0.145, 0.213]	0.000	[0.000, 0.000]	0.000	[0.000, 0.000]	0.000	[0.000, 0.000]	0.000	[0.000, 0.000]	0.000	[0.000, 0.000]	0.000	[0.000, 0.000]	0.000	[0.000, 0.000]	0.188	[0.114, 0.227]	0.000	[0.000, 0.000]	0.000	[0.000, 0.000]	0.000
		FPR	0.018	[0.015, 0.022]	0.025	[0.019, 0.029]	0.010	[0.009, 0.013]	0.011	[0.009, 0.015]	0.017	[0.014, 0.020]	0.020	[0.017, 0.024]	0.012	[0.001, 0.020]	0.018	[0.016, 0.028]	0.008	[0.003, 0.014]	0.013	[0.011, 0.015]	0.012	[0.000, 0.024]	0.000	[0.000, 0.000]	0.006	[0.005, 0.008]	0.000	[0.000, 0.000]	0.000	[0.000, 0.000]	0.000	[0.000, 0.000]	0.000	[0.000, 0.000]	0.000	[0.000, 0.000]	0.000	[0.000, 0.000]	0.000	[0.000, 0.000]	0.012	[0.005, 0.014]	0.000	[0.000, 0.000]	0.000	[0.000, 0.000]	0.000
		LR+	32.835	[27.256, 37.680]	21.110	[18.759, 25.062]	38.944	[31.808, 45.669]	33.571	[25.252, 39.359]	23.258	[20.663, 27.677]	19.223	[16.458, 21.462]	13.836	[10.414, 22.643]	13.372	[11.325, 15.261]	17.418	[13.916, 25.032]	27.134	[21.928, 31.401]	11.579	[0.000, 14.814]	0.000	[0.000, 0.000]	28.509	[22.695, 38.308]	0.000	[0.000, 0.000]	0.000	[0.000, 0.000]	0.000	[0.000, 0.000]	0.000	[0.000, 0.000]	0.000	[0.000, 0.000]	0.000	[0.000, 0.000]	0.000	[0.000, 0.000]	15.471	[13.867, 27.873]	0.000	[0.000, 0.000]	0.000	[0.000, 0.000]	0.000
		LR-	0.432	[0.375, 0.480]	0.482	[0.430, 0.566]	0.609	[0.564, 0.646]	0.645	[0.596, 0.688]	0.604	[0.558, 0.658]	0.633	[0.575, 0.684]	0.849	[0.749, 0.990]	0.778	[0.622, 0.808]	0.869	[0.802, 0.946]	0.668	[0.630, 0.710]	0.870	[0.720, 1.000]	1.000	[1.000, 1.000]	0.824	[0.792, 0.859]	1.000	[1.000, 1.000]	1.000	[1.000, 1.000]	1.000	[1.000, 1.000]	1.000	[1.000, 1.000]	1.000	[1.000, 1.000]	1.000	[1.000, 1.000]	1.000	[1.000, 1.000]	0.822	[0.782, 0.892]	1.000	[1.000, 1.000]	1.000	[1.000, 1.000]	1.000
		DOR	75.936	[63.908, 90.356]	43.837	[36.998, 52.284]	63.910	[51.455, 77.658]	52.042	[39.726, 62.020]	38.476	[32.812, 47.212]	30.365	[24.714, 35.378]	16.302	[10.497, 23.337]	17.188	[14.058, 23.455]	20.053	[16.075, 27.766]	40.626	[31.998, 48.709]	13.314	[0.000, 18.803]	0.000	[0.000, 0.000]	34.582	[27.202, 47.060]	0.000	[0.000, 0.000]	0.000	[0.000, 0.000]	0.000	[0.000, 0.000]	0.000	[0.000, 0.000]	0.000	[0.000, 0.000]	0.000	[0.000, 0.000]	0.000	[0.000, 0.000]	18.830	[16.411, 33.348]	0.000	[0.000, 0.000]	0.000	[0.000, 0.000]	0.000
		MCC	0.369	[0.344, 0.394]	0.294	[0.270, 0.317]	0.327	[0.296, 0.356]	0.294	[0.262, 0.318]	0.268	[0.243, 0.296]	0.237	[0.209, 0.261]	0.131	[0.031, 0.167]	0.156	[0.134, 0.211]	0.136	[0.087, 0.171]	0.261	[0.230, 0.288]	0.111	[0.000, 0.173]	0.000	[0.000, 0.000]	0.194	[0.164, 0.228]	0.000	[0.000, 0.000]	0.000	[0.000, 0.000]	0.000	[0.000, 0.000]	0.000	[0.000, 0.000]	0.000	[0.000, 0.000]	0.000	[0.000, 0.000]	0.000	[0.000, 0.000]	0.150	[0.122, 0.194]	0.000	[0.000, 0.000]	0.000	[0.000, 0.000]	0.000
		PPV	0.249	[0.216, 0.276]	0.176	[0.159, 0.202]	0.282	[0.243, 0.316]	0.253	[0.203, 0.284]	0.190	[0.173, 0.218]	0.163	[0.143, 0.178]	0.123	[0.095, 0.186]	0.119	[0.103, 0.134]	0.150	[0.123, 0.202]	0.215	[0.181, 0.241]	0.105	[0.000, 0.130]	0.000	[0.000, 0.000]	0.224	[0.186, 0.279]	0.000	[0.000, 0.000]	0.000	[0.000, 0.000]	0.000	[0.000, 0.000]	0.000	[0.000, 0.000]	0.000	[0.000, 0.000]	0.000	[0.000, 0.000]	0.000	[0.000, 0.000]	0.135	[0.123, 0.220]	0.000	[0.000, 0.000]	0.000	[0.000, 0.000]	0.000
		PPP	0.023	[0.020, 0.028]	0.030	[0.023, 0.034]	0.014	[0.013, 0.017]	0.014	[0.012, 0.019]	0.021	[0.017, 0.024]	0.023	[0.021, 0.028]	0.013	[0.001, 0.022]	0.020	[0.018, 0.031]	0.009	[0.003, 0.016]	0.016	[0.014, 0.019]	0.013	[0.000, 0.026]	0.000	[0.000, 0.000]	0.008	[0.006, 0.010]	0.000	[0.000, 0.000]	0.000	[0.000, 0.000]	0.000	[0.000, 0.000]	0.000	[0.000, 0.000]	0.000	[0.000, 0.000]	0.000	[0.000, 0.000]	0.000	[0.000, 0.000]	0.014	[0.006, 0.016]	0.000	[0.000, 0.000]	0.000	[0.000, 0.000]	0.000
	0.1	TPR	0.684	[0.642, 0.720]	0.702	[0.647, 0.755]	0.554	[0.514, 0.598]	0.502	[0.442, 0.542]	0.541	[0.501, 0.590]	0.518	[0.469, 0.570]	0.565	[0.518, 0.610]	0.525	[0.482, 0.560]	0.507	[0.325, 0.551]	0.483	[0.439, 0.540]	0.555	[0.520, 0.595]	0.000	[0.000, 0.000]	0.304	[0.224, 0.335]	0.000	[0.000, 0.136]	0.000	[0.000, 0.000]	0.000	[0.000, 0.000]	0.000	[0.000, 0.000]	0.000	[0.000, 0.000]	0.000	[0.000, 0.000]	0.000	[0.000, 0.023]	0.257	[0.204, 0.370]	0.000	[0.000, 0.000]	0.127	[0.000, 0.155]	0.143
		FPR	0.034	[0.027, 0.038]	0.054	[0.041, 0.061]	0.033	[0.028, 0.037]	0.032	[0.025, 0.038]	0.038	[0.033, 0.045]	0.041	[0.034, 0.051]	0.073	[0.065, 0.081]	0.058	[0.053, 0.062]	0.062	[0.029, 0.067]	0.036	[0.031, 0.046]	0.073	[0.067, 0.078]	0.000	[0.000, 0.000]	0.027	[0.016, 0.031]	0.000	[0.000, 0.026]	0.000	[0.000, 0.000]	0.000	[0.000, 0.000]	0.000	[0.000, 0.000]	0.000	[0.000, 0.000]	0.000	[0.000, 0.000]	0.000	[0.000, 0.004]	0.023	[0.014, 0.037]	0.000	[0.000, 0.000]	0.026	[0.000, 0.028]	0.009
		LR+	20.091	[18.119, 24.356]	12.944	[11.853, 15.951]	16.787	[15.072, 19.545]	15.515	[13.495, 19.157]	14.218	[12.390, 16.153]	12.684	[10.561, 14.560]	7.734	[7.103, 8.486]	9.028	[8.317, 9.866]	8.193	[7.925, 11.897]	13.320	[11.417, 15.627]	7.574	[7.082, 8.406]	0.000	[0.000, 0.000]	11.135	[10.030, 15.754]	0.000	[0.000, 7.068]	0.000	[0.000, 0.000]	0.000	[0.000, 0.000]	0.000	[0.000, 0.000]	0.000	[0.000, 0.000]	0.000	[0.000, 0.000]	0.000	[0.000, 5.543]	11.092	[9.027, 16.389]	0.000	[0.000, 0.000]	4.953	[0.000, 6.162]	15.840
		LR-	0.328	[0.290, 0.370]	0.316	[0.260, 0.369]	0.461	[0.416, 0.501]	0.515	[0.474, 0.572]	0.477	[0.428, 0.517]	0.503	[0.452, 0.550]	0.469	[0.423, 0.517]	0.504	[0.468, 0.550]	0.525	[0.480, 0.697]	0.536	[0.480, 0.580]	0.480	[0.438, 0.517]	1.000	[1.000, 1.000]	0.716	[0.685, 0.789]	1.000	[0.887, 1.000]	1.000	[1.000, 1.000]	1.000	[1.000, 1.000]	1.000	[1.000, 1.000]	1.000	[1.000, 1.000]	1.000	[1.000, 1.000]	1.000	[0.982, 1.000]	0.761	[0.655, 0.809]	1.000	[1.000, 1.000]	0.896	[0.868, 1.000]	0.865
		DOR	61.331	[53.174, 75.154]	41.022	[36.531, 51.816]	36.413	[31.529, 44.944]	30.132	[25.932, 37.245]	29.784	[25.298, 35.600]	25.229	[21.228, 29.550]	16.479	[14.253, 19.238]	17.906	[15.234, 20.657]	15.592	[13.818, 18.786]	24.832	[21.511, 30.438]	15.767	[13.828, 18.842]	0.000	[0.000, 0.000]	15.558	[13.805, 21.351]	0.000	[0.000, 7.382]	0.000	[0.000, 0.000]	0.000	[0.000, 0.000]	0.000	[0.000, 0.000]	0.000	[0.000, 0.000]	0.000	[0.000, 0.000]	0.000	[0.000, 5.640]	14.584	[12.264, 21.399]	0.000	[0.000, 0.000]	5.530	[0.000, 7.131]	18.313
		MCC	0.653	[0.630, 0.679]	0.600	[0.581, 0.632]	0.560	[0.534, 0.594]	0.521	[0.491, 0.550]	0.532	[0.503, 0.563]	0.504	[0.472, 0.531]	0.451	[0.422, 0.479]	0.457	[0.425, 0.483]	0.433	[0.365, 0.461]	0.491	[0.463, 0.526]	0.442	[0.416, 0.474]	0.000	[0.000, 0.000]	0.364	[0.323, 0.396]	0.000	[-0.005, 0.175]	0.000	[0.000, 0.000]	0.000	[0.000, 0.000]	0.000	[0.000, 0.000]	0.000	[0.000, 0.000]	0.000	[0.000, 0.000]	0.000	[0.000, 0.072]	0.333	[0.299, 0.390]	0.000	[0.000, 0.000]	0.164	[0.000, 0.201]	0.271
		PPV	0.691	[0.668, 0.730]	0.590	[0.568, 0.639]	0.651	[0.626, 0.685]	0.633	[0.600, 0.680]	0.612	[0.579, 0.642]	0.585	[0.540, 0.618]	0.462	[0.441, 0.485]	0.501	[0.480, 0.523]	0.477	[0.468, 0.569]	0.597	[0.559, 0.635]	0.457	[0.440, 0.483]	0.000	[0.000, 0.000]	0.553	[0.527, 0.636]	0.000	[0.000, 0.440]	0.000	[0.000, 0.000]	0.000	[0.000, 0.000]	0.000	[0.000, 0.000]	0.000	[0.000, 0.000]	0.000	[0.000, 0.000]	0.000	[0.000, 0.381]	0.552	[0.501, 0.646]	0.000	[0.000, 0.000]	0.355	[0.000, 0.406]	0.638
		PPP	0.099	[0.089, 0.105]	0.119	[0.102, 0.130]	0.085	[0.079, 0.092]	0.079	[0.067, 0.088]	0.088	[0.082, 0.098]	0.089	[0.079, 0.102]	0.122	[0.112, 0.132]	0.105	[0.097, 0.111]	0.106	[0.060, 0.115]	0.081	[0.073, 0.095]	0.121	[0.114, 0.128]	0.000	[0.000, 0.000]	0.055	[0.038, 0.060]	0.000	[0.000, 0.037]	0.000	[0.000, 0.000]	0.000	[0.000, 0.000]	0.000	[0.000, 0.000]	0.000	[0.000, 0.000]	0.000	[0.000, 0.000]	0.000	[0.000, 0.006]	0.047	[0.034, 0.070]	0.000	[0.000, 0.000]	0.036	[0.000, 0.040]	0.022
Strong	0.01	TPR	0.212	[0.141, 0.260]	0.000	[0.000, 0.002]	0.007	[0.000, 0.012]	0.000	[0.000, 0.034]	0.000	[0.000, 0.013]	0.000	[0.000, 0.000]	0.000	[0.000, 0.000]	0.000	[0.000, 0.000]	0.000	[0.000, 0.000]	0.000	[0.000, 0.048]	0.000	[0.000, 0.000]	0.000	[0.000, 0.000]	0.000	[0.000, 0.014]	0.000	[0.000, 0.000]	0.000	[0.000, 0.000]	0.000	[0.000, 0.000]	0.000	[0.000, 0.000]	0.000	[0.000, 0.000]	0.000	[0.000, 0.000]	0.000	[0.000, 0.000]	0.000	[0.000, 0.000]	0.000	[0.000, 0.000]	0.000	[0.000, 0.000]	0.000
		FPR	0.001	[0.001, 0.002]	0.000	[0.000, 0.000]	0.000	[0.000, 0.000]	0.000	[0.000, 0.000]	0.000	[0.000, 0.000]	0.000	[0.000, 0.000]	0.000	[0.000, 0.000]	0.000	[0.000, 0.000]	0.000	[0.000, 0.000]	0.000	[0.000, 0.000]	0.000	[0.000, 0.000]	0.000	[0.000, 0.000]	0.000	[0.000, 0.000]	0.000	[0.000, 0.000]	0.000	[0.000, 0.000]	0.000	[0.000, 0.000]	0.000	[0.000, 0.000]	0.000	[0.000, 0.000]	0.000	[0.000, 0.000]	0.000	[0.000, 0.000]	0.000	[0.000, 0.000]	0.000	[0.000, 0.000]	0.000	[0.000, 0.000]	0.000
		LR+	179.415	[138.392, 339.492]	0.000	[0.000, 124.995]	41.517	[0.000, 1000.000]	0.000	[0.000, 1000.000]	0.000	[0.000, 1000.000]	0.000	[0.000, 0.000]	0.000	[0.000, 0.000]	0.000	[0.000, 0.000]	0.000	[0.000, 0.000]	0.000	[0.000, 280.011]	0.000	[0.000, 0.000]	0.000	[0.000, 0.000]	0.000	[0.000, 1000.000]	0.000	[0.000, 0.000]	0.000	[0.000, 0.000]	0.000	[0.000, 0.000]	0.000	[0.000, 0.000]	0.000	[0.000, 0.000]	0.000	[0.000, 0.000]	0.000	[0.000, 0.000]	0.000	[0.000, 0.000]	0.000	[0.000, 0.000]	0.000	[0.000, 0.000]	0.000
		LR-	0.789	[0.740, 0.860]	1.000	[0.998, 1.000]	0.993	[0.988, 1.000]	1.000	[0.966, 1.000]	1.000	[0.987, 1.000]	1.000	[1.000, 1.000]	1.000	[1.000, 1.000]	1.000	[1.000, 1.000]	1.000	[1.000, 1.000]	1.000	[0.952, 1.000]	1.000	[1.000, 1.000]	1.000	[1.000, 1.000]	1.000	[0.986, 1.000]	1.000	[1.000, 1.000]	1.000	[1.000, 1.000]	1.000	[1.000, 1.000]	1.000	[1.000, 1.000]	1.000	[1.000, 1.000]	1.000	[1.000, 1.000]	1.000	[1.000, 1.000]	1.000	[1.000, 1.000]	1.000	[1.000, 1.000]	1.000	[1.000, 1.000]	1.000
		DOR	227.282	[173.142, 430.310]	0.000	[0.000, 127.662]	41.803	[0.000, 1000.000]	0.000	[0.000, 1000.000]	0.000	[0.000, 1000.000]	0.000	[0.000, 0.000]	0.000	[0.000, 0.000]	0.000	[0.000, 0.000]	0.000	[0.000, 0.000]	0.000	[0.000, 290.242]	0.000	[0.000, 0.000]	0.000	[0.000, 0.000]	0.000	[0.000, 1000.000]	0.000	[0.000, 0.000]	0.000	[0.000, 0.000]	0.000	[0.000, 0.000]	0.000	[0.000, 0.000]	0.000	[0.000, 0.000]	0.000	[0.000, 0.000]	0.000	[0.000, 0.000]	0.000	[0.000, 0.000]	0.000	[0.000, 0.000]	0.000	[0.000, 0.000]	0.000
		MCC	0.366	[0.304, 0.423]	0.000	[0.000, 0.042]	0.044	[0.000, 0.101]	0.000	[0.000, 0.161]	0.000	[0.000, 0.106]	0.000	[0.000, 0.000]	0.000	[0.000, 0.000]	0.000	[0.000, 0.000]	0.000	[0.000, 0.000]	0.000	[0.000, 0.179]	0.000	[0.000, 0.000]	0.000	[0.000, 0.000]	0.000	[0.000, 0.112]	0.000	[0.000, 0.000]	0.000	[0.000, 0.000]	0.000	[0.000, 0.000]	0.000	[0.000, 0.000]	0.000	[0.000, 0.000]	0.000	[0.000, 0.000]	0.000	[0.000, 0.000]	0.000	[0.000, 0.000]	0.000	[0.000, 0.000]	0.000	[0.000, 0.000]	0.000
		PPV	0.644	[0.583, 0.774]	0.000	[0.000, 0.558]	0.295	[0.000, 1.000]	0.000	[0.000, 1.000]	0.000	[0.000, 1.000]	0.000	[0.000, 0.000]	0.000	[0.000, 0.000]	0.000	[0.000, 0.000]	0.000	[0.000, 0.000]	0.000	[0.000, 0.739]	0.000	[0.000, 0.000]	0.000	[0.000, 0.000]	0.000	[0.000, 1.000]	0.000	[0.000, 0.000]	0.000	[0.000, 0.000]	0.000	[0.000, 0.000]	0.000	[0.000, 0.000]	0.000	[0.000, 0.000]	0.000	[0.000, 0.000]	0.000	[0.000, 0.000]	0.000	[0.000, 0.000]	0.000	[0.000, 0.000]	0.000	[0.000, 0.000]	0.000
		PPP	0.003	[0.002, 0.004]	0.000	[0.000, 0.000]	0.000	[0.000, 0.000]	0.000	[0.000, 0.001]	0.000	[0.000, 0.000]	0.000	[0.000, 0.000]	0.000	[0.000, 0.000]	0.000	[0.000, 0.000]	0.000	[0.000, 0.000]	0.000	[0.000, 0.001]	0.000	[0.000, 0.000]	0.000	[0.000, 0.000]	0.000	[0.000, 0.000]	0.000	[0.000, 0.000]	0.000	[0.000, 0.000]	0.000	[0.000, 0.000]	0.000	[0.000, 0.000]	0.000	[0.000, 0.000]	0.000	[0.000, 0.000]	0.000	[0.000, 0.000]	0.000	[0.000, 0.000]	0.000	[0.000, 0.000]	0.000	[0.000, 0.000]	0.000
	0.1	TPR	0.418	[0.355, 0.487]	0.300	[0.248, 0.378]	0.372	[0.336, 0.407]	0.299	[0.259, 0.341]	0.207	[0.163, 0.266]	0.181	[0.127, 0.243]	0.000	[0.000, 0.028]	0.000	[0.000, 0.000]	0.044	[0.000, 0.090]	0.262	[0.148, 0.308]	0.000	[0.000, 0.000]	0.000	[0.000, 0.000]	0.145	[0.087, 0.174]	0.000	[0.000, 0.000]	0.000	[0.000, 0.000]	0.000	[0.000, 0.000]	0.000	[0.000, 0.000]	0.000	[0.000, 0.000]	0.000	[0.000, 0.000]	0.000	[0.000, 0.000]	0.106	[0.000, 0.145]	0.000	[0.000, 0.000]	0.000	[0.000, 0.000]	0.000
		FPR	0.007	[0.005, 0.010]	0.009	[0.007, 0.011]	0.008	[0.006, 0.009]	0.006	[0.004, 0.007]	0.004	[0.003, 0.006]	0.006	[0.005, 0.008]	0.000	[0.000, 0.001]	0.000	[0.000, 0.000]	0.002	[0.000, 0.003]	0.008	[0.003, 0.009]	0.000	[0.000, 0.000]	0.000	[0.000, 0.000]	0.004	[0.002, 0.005]	0.000	[0.000, 0.000]	0.000	[0.000, 0.000]	0.000	[0.000, 0.000]	0.000	[0.000, 0.000]	0.000	[0.000, 0.000]	0.000	[0.000, 0.000]	0.000	[0.000, 0.000]	0.005	[0.000, 0.005]	0.000	[0.000, 0.000]	0.000	[0.000, 0.000]	0.000
		LR+	55.745	[45.668, 84.210]	35.129	[29.749, 42.539]	48.589	[40.924, 58.473]	50.711	[41.517, 63.786]	47.385	[37.521, 64.153]	28.591	[22.295, 36.059]	0.000	[0.000, 42.814]	0.000	[0.000, 0.000]	25.960	[0.000, 39.871]	32.436	[29.000, 47.847]	0.000	[0.000, 0.000]	0.000	[0.000, 0.000]	35.425	[28.687, 52.336]	0.000	[0.000, 0.000]	0.000	[0.000, 0.000]	0.000	[0.000, 0.000]	0.000	[0.000, 0.000]	0.000	[0.000, 0.000]	0.000	[0.000, 0.000]	0.000	[0.000, 0.000]	22.412	[0.000, 1000.000]	0.000	[0.000, 0.000]	0.000	[0.000, 0.000]	0.000
		LR-	0.587	[0.518, 0.648]	0.706	[0.629, 0.757]	0.632	[0.597, 0.670]	0.705	[0.663, 0.744]	0.797	[0.737, 0.841]	0.824	[0.763, 0.878]	1.000	[0.973, 1.000]	1.000	[1.000, 1.000]	0.957	[0.913, 1.000]	0.744	[0.698, 0.854]	1.000	[1.000, 1.000]	1.000	[1.000, 1.000]	0.859	[0.830, 0.915]	1.000	[1.000, 1.000]	1.000	[1.000, 1.000]	1.000	[1.000, 1.000]	1.000	[1.000, 1.000]	1.000	[1.000, 1.000]	1.000	[1.000, 1.000]	1.000	[1.000, 1.000]	0.899	[0.859, 1.000]	1.000	[1.000, 1.000]	1.000	[1.000, 1.000]	1.000
		DOR	95.037	[79.761, 136.225]	49.768	[40.992, 63.005]	76.824	[62.666, 95.469]	71.909	[57.825, 91.042]	59.481	[45.786, 83.346]	34.701	[26.006, 45.404]	0.000	[0.000, 44.200]	0.000	[0.000, 0.000]	27.117	[0.000, 41.744]	43.598	[37.173, 59.934]	0.000	[0.000, 0.000]	0.000	[0.000, 0.000]	41.247	[32.595, 61.852]	0.000	[0.000, 0.000]	0.000	[0.000, 0.000]	0.000	[0.000, 0.000]	0.000	[0.000, 0.000]	0.000	[0.000, 0.000]	0.000	[0.000, 0.000]	0.000	[0.000, 0.000]	24.941	[0.000, 1000.000]	0.000	[0.000, 0.000]	0.000	[0.000, 0.000]	0.000
		MCC	0.573	[0.533, 0.618]	0.459	[0.411, 0.520]	0.533	[0.498, 0.563]	0.477	[0.444, 0.514]	0.392	[0.341, 0.451]	0.344	[0.280, 0.406]	0.000	[0.000, 0.139]	0.000	[0.000, 0.000]	0.166	[0.000, 0.240]	0.424	[0.322, 0.467]	0.000	[0.000, 0.000]	0.000	[0.000, 0.000]	0.316	[0.239, 0.356]	0.000	[0.000, 0.000]	0.000	[0.000, 0.000]	0.000	[0.000, 0.000]	0.000	[0.000, 0.000]	0.000	[0.000, 0.000]	0.000	[0.000, 0.000]	0.000	[0.000, 0.000]	0.251	[0.000, 0.313]	0.000	[0.000, 0.000]	0.000	[0.000, 0.000]	0.000
		PPV	0.861	[0.835, 0.903]	0.796	[0.768, 0.825]	0.844	[0.820, 0.867]	0.849	[0.822, 0.876]	0.840	[0.807, 0.877]	0.761	[0.712, 0.800]	0.000	[0.000, 0.826]	0.000	[0.000, 0.000]	0.743	[0.000, 0.816]	0.783	[0.763, 0.842]	0.000	[0.000, 0.000]	0.000	[0.000, 0.000]	0.797	[0.761, 0.853]	0.000	[0.000, 0.000]	0.000	[0.000, 0.000]	0.000	[0.000, 0.000]	0.000	[0.000, 0.000]	0.000	[0.000, 0.000]	0.000	[0.000, 0.000]	0.000	[0.000, 0.000]	0.713	[0.000, 1.000]	0.000	[0.000, 0.000]	0.000	[0.000, 0.000]	0.000
		PPP	0.049	[0.040, 0.057]	0.038	[0.032, 0.047]	0.044	[0.040, 0.048]	0.035	[0.031, 0.040]	0.025	[0.020, 0.031]	0.024	[0.017, 0.031]	0.000	[0.000, 0.004]	0.000	[0.000, 0.000]	0.006	[0.000, 0.012]	0.033	[0.018, 0.039]	0.000	[0.000, 0.000]	0.000	[0.000, 0.000]	0.018	[0.011, 0.021]	0.000	[0.000, 0.000]	0.000	[0.000, 0.000]	0.000	[0.000, 0.000]	0.000	[0.000, 0.000]	0.000	[0.000, 0.000]	0.000	[0.000, 0.000]	0.000	[0.000, 0.000]	0.015	[0.000, 0.019]	0.000	[0.000, 0.000]	0.000	[0.000, 0.000]	0.000
Data Set	size	data prior
ClinVar (P, B)	12595	0.045812
The data for this sheet comes from the Annotate all Missense challenge; see Analyzed Challenges in the supplementary text. The classification type evaluation measures how well does a method separate the 'pathogenic' (positives) and 'benign' (negatives) variants. All variants classsified as pathogenic (P) and benign (B) by ClinVar with high confidence are labeled as 'pathogenic' and 'benign', resp…
[truncated: 5 more columns]

## Sheet: AAM2CV
Evidence	Prior	Measures	REVEL	REVEL CI	VEST v4.0	VEST v4.0 CI	Eigen	Eigen CI	MetaSVM	MetaSVM CI	Meta-LR	Meta-LR CI	MutPred2	MutPred2 CI	CADD v1.4	CADD v1.4 CI	Condel	Condel CI	PROVEAN	PROVEAN CI	MutationAssessor 3	MutationAssessor 3 CI	phyloP	phyloP CI	fathmm_MKL	fathmm_MKL CI	FATHMM v2.3	FATHMM v2.3 CI	LRT	LRT CI	SiPhy	SiPhy CI	GenoCanyon v1.0.3	GenoCanyon v1.0.3 CI	phastCons	phastCons CI	GERP	GERP CI	DANN	DANN CI	MutationTaster 2	MutationTaster 2 CI	fitCons v1.01	fitCons v1.01 CI	M-Cap	M-Cap CI	Bologna	Bologna CI	Turkey
		COV	0.990		0.998		0.938		0.990		0.990		0.923		1.000		0.984		0.977		0.967		0.999		0.996		0.963		0.900		0.996		0.996		0.999		0.998		0.996		0.989		0.944		0.608		0.837		0.128
		AUC	0.934*	[0.930, 0.937]	0.923*	[0.920, 0.927]	0.898*	[0.894, 0.903]	0.883*	[0.877, 0.889]	0.887*	[0.882, 0.891]	0.880*	[0.875, 0.886]	0.884*	[0.879, 0.888]	0.878*	[0.874, 0.883]	0.875*	[0.870, 0.881]	0.855*	[0.849, 0.862]	0.846*	[0.840, 0.852]	0.837*	[0.831, 0.842]	0.781*	[0.774, 0.789]	0.826*	[0.820, 0.832]	0.779*	[0.773, 0.785]	0.749*	[0.741, 0.756]	0.751*	[0.744, 0.758]	0.759*	[0.753, 0.766]	0.761*	[0.755, 0.767]	0.694*	[0.687, 0.701]	0.563*	[0.554, 0.573]	0.870*	[0.864, 0.875]	0.685*	[0.676, 0.694]	0.676*
		Truncated AUC	0.755*	[0.744, 0.764]	0.709*	[0.700, 0.721]	0.627*	[0.614, 0.640]	0.643*	[0.630, 0.655]	0.607*	[0.594, 0.619]	0.616*	[0.603, 0.628]	0.551*	[0.539, 0.565]	0.581*	[0.568, 0.594]	0.579*	[0.565, 0.592]	0.586*	[0.573, 0.600]	0.519*	[0.506, 0.532]	0.423*	[0.410, 0.436]	0.428*	[0.415, 0.440]	0.401*	[0.387, 0.413]	0.278*	[0.266, 0.289]	0.318*	[0.307, 0.329]	0.281*	[0.270, 0.291]	0.264*	[0.253, 0.277]	0.240*	[0.228, 0.250]	0.184*	[0.180, 0.189]	0.138*	[0.129, 0.147]	0.572*	[0.559, 0.586]	0.303*	[0.291, 0.316]	0.207*
		log-log AUC	0.812*	[0.795, 0.836]	0.751*	[0.734, 0.773]	0.722*	[0.701, 0.750]	0.635*	[0.596, 0.663]	0.739*	[0.700, 0.785]	0.663*	[0.626, 0.702]	0.581*	[0.543, 0.617]	0.619*	[0.614, 0.625]	0.668*	[0.641, 0.695]	0.738*	[0.718, 0.763]	0.606*	[0.597, 0.617]	0.572*	[0.533, 0.609]	0.674*	[0.638, 0.708]	0.561*	[0.559, 0.563]	0.438*	[0.423, 0.455]	0.546*	[0.544, 0.548]	0.538*	[0.536, 0.541]	0.512*	[0.498, 0.523]	0.459*	[0.432, 0.501]	0.318	[0.310, 0.361]	0.412	[0.376, 0.444]	0.578*	[0.548, 0.628]	0.556*	[0.551, 0.561]	0.385
Supporting	0.01	TPR	0.718	[0.687, 0.733]	0.707	[0.682, 0.721]	0.617	[0.595, 0.641]	0.595	[0.570, 0.620]	0.502	[0.481, 0.553]	0.570	[0.549, 0.589]	0.651	[0.633, 0.670]	0.598	[0.581, 0.620]	0.601	[0.578, 0.618]	0.532	[0.511, 0.546]	0.611	[0.593, 0.628]	0.226	[0.090, 0.368]	0.334	[0.315, 0.351]	0.000	[0.000, 0.000]	0.000	[0.000, 0.000]	0.000	[0.000, 0.000]	0.000	[0.000, 0.000]	0.000	[0.000, 0.000]	0.000	[0.000, 0.000]	0.000	[0.000, 0.000]	0.000	[0.000, 0.000]	0.558	[0.503, 0.584]	0.152	[0.139, 0.204]	0.103
		FPR	0.057	[0.049, 0.061]	0.069	[0.063, 0.072]	0.074	[0.068, 0.079]	0.058	[0.052, 0.065]	0.047	[0.042, 0.061]	0.056	[0.050, 0.061]	0.110	[0.106, 0.115]	0.083	[0.078, 0.089]	0.084	[0.078, 0.088]	0.057	[0.053, 0.060]	0.105	[0.102, 0.110]	0.042	[0.016, 0.072]	0.040	[0.036, 0.043]	0.000	[0.000, 0.000]	0.000	[0.000, 0.000]	0.000	[0.000, 0.000]	0.000	[0.000, 0.000]	0.000	[0.000, 0.000]	0.000	[0.000, 0.000]	0.000	[0.000, 0.000]	0.000	[0.000, 0.000]	0.074	[0.058, 0.083]	0.028	[0.025, 0.039]	0.012
		LR+	12.610	[11.807, 14.271]	10.243	[9.821, 10.984]	8.344	[7.955, 8.911]	10.269	[9.396, 11.146]	10.565	[9.017, 11.620]	10.186	[9.513, 11.162]	5.895	[5.677, 6.159]	7.169	[6.782, 7.570]	7.188	[6.888, 7.568]	9.275	[8.799, 10.010]	5.799	[5.550, 6.005]	5.367	[4.983, 6.143]	8.333	[7.818, 9.016]	0.000	[0.000, 0.000]	0.000	[0.000, 0.000]	0.000	[0.000, 0.000]	0.000	[0.000, 0.000]	0.000	[0.000, 0.000]	0.000	[0.000, 0.000]	0.000	[0.000, 0.000]	0.000	[0.000, 0.000]	7.573	[6.998, 8.644]	5.413	[4.957, 6.026]	8.480
		LR-	0.299	[0.284, 0.330]	0.315	[0.300, 0.340]	0.413	[0.390, 0.435]	0.430	[0.406, 0.455]	0.523	[0.476, 0.544]	0.455	[0.436, 0.475]	0.393	[0.372, 0.412]	0.439	[0.416, 0.455]	0.436	[0.418, 0.459]	0.497	[0.482, 0.517]	0.435	[0.417, 0.455]	0.808	[0.682, 0.924]	0.694	[0.677, 0.712]	1.000	[1.000, 1.000]	1.000	[1.000, 1.000]	1.000	[1.000, 1.000]	1.000	[1.000, 1.000]	1.000	[1.000, 1.000]	1.000	[1.000, 1.000]	1.000	[1.000, 1.000]	1.000	[1.000, 1.000]	0.477	[0.453, 0.528]	0.872	[0.827, 0.884]	0.908
		DOR	42.134	[39.074, 46.088]	32.534	[30.246, 35.493]	20.188	[18.919, 21.865]	23.881	[22.011, 25.987]	20.188	[18.452, 22.295]	22.380	[20.779, 24.442]	15.013	[14.113, 16.239]	16.333	[15.250, 17.607]	16.492	[15.373, 17.642]	18.681	[17.370, 20.349]	13.327	[12.380, 14.280]	6.642	[6.023, 7.847]	12.010	[11.138, 13.112]	0.000	[0.000, 0.000]	0.000	[0.000, 0.000]	0.000	[0.000, 0.000]	0.000	[0.000, 0.000]	0.000	[0.000, 0.000]	0.000	[0.000, 0.000]	0.000	[0.000, 0.000]	0.000	[0.000, 0.000]	15.886	[14.797, 17.325]	6.206	[5.722, 7.017]	9.343
		MCC	0.270	[0.261, 0.283]	0.240	[0.234, 0.249]	0.200	[0.194, 0.208]	0.219	[0.211, 0.228]	0.203	[0.194, 0.214]	0.214	[0.206, 0.223]	0.168	[0.163, 0.174]	0.180	[0.174, 0.187]	0.181	[0.175, 0.187]	0.196	[0.188, 0.204]	0.160	[0.155, 0.166]	0.089	[0.060, 0.114]	0.144	[0.137, 0.152]	0.000	[0.000, 0.000]	0.000	[0.000, 0.000]	0.000	[0.000, 0.000]	0.000	[0.000, 0.000]	0.000	[0.000, 0.000]	0.000	[0.000, 0.000]	0.000	[0.000, 0.000]	0.000	[0.000, 0.000]	0.179	[0.173, 0.187]	0.073	[0.067, 0.086]	0.080
		PPV	0.113	[0.107, 0.126]	0.094	[0.090, 0.100]	0.078	[0.074, 0.083]	0.094	[0.087, 0.101]	0.096	[0.083, 0.105]	0.093	[0.088, 0.101]	0.056	[0.054, 0.059]	0.068	[0.064, 0.071]	0.068	[0.065, 0.071]	0.086	[0.082, 0.092]	0.055	[0.053, 0.057]	0.051	[0.048, 0.058]	0.078	[0.073, 0.083]	0.000	[0.000, 0.000]	0.000	[0.000, 0.000]	0.000	[0.000, 0.000]	0.000	[0.000, 0.000]	0.000	[0.000, 0.000]	0.000	[0.000, 0.000]	0.000	[0.000, 0.000]	0.000	[0.000, 0.000]	0.071	[0.066, 0.080]	0.052	[0.048, 0.057]	0.079
		PPP	0.064	[0.055, 0.068]	0.075	[0.069, 0.078]	0.079	[0.073, 0.084]	0.063	[0.057, 0.070]	0.052	[0.047, 0.066]	0.061	[0.055, 0.066]	0.116	[0.111, 0.121]	0.089	[0.083, 0.095]	0.089	[0.083, 0.093]	0.062	[0.057, 0.065]	0.110	[0.106, 0.115]	0.044	[0.016, 0.075]	0.043	[0.039, 0.046]	0.000	[0.000, 0.000]	0.000	[0.000, 0.000]	0.000	[0.000, 0.000]	0.000	[0.000, 0.000]	0.000	[0.000, 0.000]	0.000	[0.000, 0.000]	0.000	[0.000, 0.000]	0.000	[0.000, 0.000]	0.079	[0.063, 0.088]	0.029	[0.027, 0.040]	0.013
	0.1	TPR	0.767	[0.749, 0.781]	0.749	[0.734, 0.766]	0.711	[0.691, 0.726]	0.674	[0.645, 0.690]	0.663	[0.610, 0.686]	0.640	[0.619, 0.672]	0.758	[0.742, 0.775]	0.670	[0.655, 0.694]	0.674	[0.648, 0.694]	0.600	[0.580, 0.619]	0.644	[0.629, 0.662]	0.774	[0.761, 0.786]	0.373	[0.354, 0.396]	0.000	[0.000, 0.000]	0.000	[0.000, 0.685]	0.000	[0.000, 0.000]	0.000	[0.000, 0.000]	0.559	[0.526, 0.586]	0.000	[0.000, 0.000]	0.000	[0.000, 0.000]	0.000	[0.000, 0.000]	0.642	[0.605, 0.664]	0.292	[0.188, 0.316]	0.103
		FPR	0.077	[0.070, 0.082]	0.089	[0.084, 0.095]	0.115	[0.108, 0.120]	0.087	[0.077, 0.093]	0.108	[0.085, 0.118]	0.084	[0.077, 0.096]	0.153	[0.146, 0.160]	0.114	[0.108, 0.123]	0.116	[0.105, 0.123]	0.083	[0.077, 0.087]	0.118	[0.113, 0.126]	0.250	[0.246, 0.254]	0.055	[0.049, 0.062]	0.000	[0.000, 0.000]	0.000	[0.000, 0.256]	0.000	[0.000, 0.000]	0.000	[0.000, 0.000]	0.218	[0.207, 0.225]	0.000	[0.000, 0.000]	0.000	[0.000, 0.000]	0.000	[0.000, 0.000]	0.106	[0.091, 0.116]	0.080	[0.038, 0.087]	0.019
		LR+	9.914	[9.392, 10.816]	8.418	[7.998, 8.892]	6.191	[5.932, 6.508]	7.741	[7.251, 8.478]	6.122	[5.777, 7.199]	7.629	[6.908, 8.230]	4.936	[4.773, 5.162]	5.886	[5.542, 6.165]	5.817	[5.547, 6.216]	7.276	[6.917, 7.725]	5.476	[5.200, 5.684]	3.090	[3.017, 3.168]	6.820	[6.200, 7.455]	0.000	[0.000, 0.000]	0.000	[0.000, 2.751]	0.000	[0.000, 0.000]	0.000	[0.000, 0.000]	2.566	[2.489, 2.654]	0.000	[0.000, 0.000]	0.000	[0.000, 0.000]	0.000	[0.000, 0.000]	6.026	[5.627, 6.692]	3.657	[3.555, 5.252]	5.433
		LR-	0.252	[0.237, 0.271]	0.276	[0.257, 0.291]	0.327	[0.310, 0.348]	0.357	[0.340, 0.385]	0.378	[0.354, 0.428]	0.393	[0.362, 0.414]	0.286	[0.267, 0.304]	0.372	[0.348, 0.388]	0.368	[0.347, 0.395]	0.435	[0.417, 0.457]	0.404	[0.386, 0.420]	0.302	[0.284, 0.320]	0.664	[0.642, 0.681]	1.000	[1.000, 1.000]	1.000	[0.420, 1.000]	1.000	[1.000, 1.000]	1.000	[1.000, 1.000]	0.564	[0.533, 0.599]	1.000	[1.000, 1.000]	1.000	[1.000, 1.000]	1.000	[1.000, 1.000]	0.401	[0.379, 0.435]	0.769	[0.748, 0.845]	0.914
		DOR	39.314	[36.406, 42.982]	30.547	[28.526, 33.240]	18.950	[17.546, 20.435]	21.657	[20.005, 23.417]	16.187	[15.258, 17.644]	19.415	[18.117, 21.024]	17.240	[16.131, 18.686]	15.807	[14.794, 17.025]	15.791	[14.720, 16.944]	16.710	[15.576, 17.974]	13.562	[12.668, 14.516]	10.237	[9.478, 11.097]	10.275	[9.389, 11.290]	0.000	[0.000, 0.000]	0.000	[0.000, 6.483]	0.000	[0.000, 0.000]	0.000	[0.000, 0.000]	4.550	[4.207, 4.952]	0.000	[0.000, 0.000]	0.000	[0.000, 0.000]	0.000	[0.000, 0.000]	15.020	[14.022, 16.331]	4.754	[4.625, 6.318]	5.944
		MCC	0.586	[0.574, 0.599]	0.547	[0.537, 0.559]	0.471	[0.459, 0.483]	0.499	[0.486, 0.512]	0.450	[0.439, 0.463]	0.482	[0.469, 0.495]	0.442	[0.433, 0.453]	0.445	[0.434, 0.456]	0.444	[0.433, 0.456]	0.456	[0.443, 0.468]	0.420	[0.408, 0.431]	0.342	[0.333, 0.351]	0.339	[0.326, 0.354]	0.000	[0.000, 0.000]	0.000	[0.000, 0.286]	0.000	[0.000, 0.000]	0.000	[0.000, 0.000]	0.236	[0.223, 0.249]	0.000	[0.000, 0.000]	0.000	[0.000, 0.000]	0.000	[0.000, 0.000]	0.438	[0.426, 0.452]	0.211	[0.195, 0.227]	0.155
		PPV	0.524	[0.511, 0.546]	0.483	[0.471, 0.497]	0.408	[0.397, 0.420]	0.462	[0.446, 0.485]	0.405	[0.391, 0.444]	0.459	[0.434, 0.478]	0.354	[0.347, 0.364]	0.395	[0.381, 0.407]	0.393	[0.381, 0.409]	0.447	[0.435, 0.462]	0.378	[0.366, 0.387]	0.256	[0.251, 0.260]	0.431	[0.408, 0.453]	0.000	[0.000, 0.000]	0.000	[0.000, 0.234]	0.000	[0.000, 0.000]	0.000	[0.000, 0.000]	0.222	[0.217, 0.228]	0.000	[0.000, 0.000]	0.000	[0.000, 0.000]	0.000	[0.000, 0.000]	0.401	[0.385, 0.426]	0.289	[0.283, 0.369]	0.376
		PPP	0.146	[0.138, 0.151]	0.155	[0.150, 0.161]	0.174	[0.167, 0.180]	0.146	[0.134, 0.152]	0.164	[0.137, 0.174]	0.140	[0.131, 0.153]	0.214	[0.206, 0.221]	0.169	[0.164, 0.179]	0.172	[0.160, 0.179]	0.134	[0.128, 0.140]	0.170	[0.166, 0.180]	0.303	[0.298, 0.307]	0.086	[0.080, 0.095]	0.000	[0.000, 0.000]	0.000	[0.000, 0.298]	0.000	[0.000, 0.000]	0.000	[0.000, 0.000]	0.252	[0.239, 0.261]	0.000	[0.000, 0.000]	0.000	[0.000, 0.000]	0.000	[0.000, 0.000]	0.160	[0.142, 0.170]	0.101	[0.053, 0.109]	0.027
Moderate	0.01	TPR	0.495	[0.467, 0.530]	0.458	[0.426, 0.483]	0.296	[0.272, 0.318]	0.000	[0.000, 0.425]	0.334	[0.319, 0.351]	0.390	[0.368, 0.415]	0.002	[0.000, 0.032]	0.280	[0.162, 0.293]	0.147	[0.111, 0.256]	0.308	[0.278, 0.334]	0.000	[0.000, 0.000]	0.000	[0.000, 0.000]	0.173	[0.143, 0.189]	0.000	[0.000, 0.000]	0.000	[0.000, 0.000]	0.000	[0.000, 0.000]	0.000	[0.000, 0.000]	0.000	[0.000, 0.000]	0.000	[0.000, 0.000]	0.000	[0.000, 0.000]	0.000	[0.000, 0.000]	0.242	[0.205, 0.263]	0.000	[0.000, 0.000]	0.000
		FPR	0.016	[0.014, 0.019]	0.022	[0.020, 0.024]	0.014	[0.012, 0.015]	0.000	[0.000, 0.020]	0.013	[0.012, 0.014]	0.024	[0.021, 0.026]	0.000	[0.000, 0.002]	0.021	[0.010, 0.021]	0.008	[0.006, 0.019]	0.014	[0.012, 0.016]	0.000	[0.000, 0.000]	0.000	[0.000, 0.000]	0.008	[0.006, 0.009]	0.000	[0.000, 0.000]	0.000	[0.000, 0.000]	0.000	[0.000, 0.000]	0.000	[0.000, 0.000]	0.000	[0.000, 0.000]	0.000	[0.000, 0.000]	0.000	[0.000, 0.000]	0.000	[0.000, 0.000]	0.014	[0.010, 0.016]	0.000	[0.000, 0.000]	0.000
		LR+	30.178	[27.190, 33.886]	20.674	[19.257, 22.474]	21.667	[20.050, 24.720]	0.000	[0.000, 22.305]	25.419	[23.425, 27.954]	16.552	[15.566, 18.179]	9.772	[0.000, 20.939]	13.517	[13.026, 17.177]	17.308	[13.483, 20.250]	21.714	[20.238, 25.027]	0.000	[0.000, 0.000]	0.000	[0.000, 0.000]	21.058	[18.842, 24.756]	0.000	[0.000, 0.000]	0.000	[0.000, 0.000]	0.000	[0.000, 0.000]	0.000	[0.000, 0.000]	0.000	[0.000, 0.000]	0.000	[0.000, 0.000]	0.000	[0.000, 0.000]	0.000	[0.000, 0.000]	16.707	[15.270, 20.803]	0.000	[0.000, 0.000]	0.000
		LR-	0.513	[0.480, 0.542]	0.554	[0.529, 0.586]	0.714	[0.692, 0.737]	1.000	[0.587, 1.000]	0.675	[0.658, 0.690]	0.625	[0.600, 0.646]	0.998	[0.970, 1.000]	0.735	[0.722, 0.847]	0.861	[0.758, 0.895]	0.702	[0.676, 0.732]	1.000	[1.000, 1.000]	1.000	[1.000, 1.000]	0.834	[0.818, 0.862]	1.000	[1.000, 1.000]	1.000	[1.000, 1.000]	1.000	[1.000, 1.000]	1.000	[1.000, 1.000]	1.000	[1.000, 1.000]	1.000	[1.000, 1.000]	1.000	[1.000, 1.000]	1.000	[1.000, 1.000]	0.769	[0.748, 0.804]	1.000	[1.000, 1.000]	1.000
		DOR	58.794	[53.245, 65.470]	37.315	[34.108, 41.005]	30.351	[27.926, 34.611]	0.000	[0.000, 37.841]	37.645	[34.389, 41.947]	26.503	[24.644, 29.518]	9.790	[0.000, 20.957]	18.386	[17.271, 20.918]	20.111	[17.083, 23.135]	30.930	[28.718, 35.593]	0.000	[0.000, 0.000]	0.000	[0.000, 0.000]	25.241	[22.489, 29.528]	0.000	[0.000, 0.000]	0.000	[0.000, 0.000]	0.000	[0.000, 0.000]	0.000	[0.000, 0.000]	0.000	[0.000, 0.000]	0.000	[0.000, 0.000]	0.000	[0.000, 0.000]	0.000	[0.000, 0.000]	21.719	[19.775, 26.647]	0.000	[0.000, 0.000]	0.000
		MCC	0.331	[0.317, 0.345]	0.270	[0.257, 0.282]	0.221	[0.209, 0.236]	0.000	[0.000, 0.268]	0.252	[0.240, 0.265]	0.224	[0.215, 0.238]	0.012	[0.000, 0.057]	0.171	[0.137, 0.182]	0.139	[0.120, 0.163]	0.225	[0.212, 0.242]	0.000	[0.000, 0.000]	0.000	[0.000, 0.000]	0.166	[0.149, 0.180]	0.000	[0.000, 0.000]	0.000	[0.000, 0.000]	0.000	[0.000, 0.000]	0.000	[0.000, 0.000]	0.000	[0.000, 0.000]	0.000	[0.000, 0.000]	0.000	[0.000, 0.000]	0.000	[0.000, 0.000]	0.176	[0.166, 0.194]	0.000	[0.000, 0.000]	0.000
		PPV	0.234	[0.215, 0.255]	0.173	[0.163, 0.185]	0.180	[0.168, 0.200]	0.000	[0.000, 0.184]	0.204	[0.191, 0.220]	0.143	[0.136, 0.155]	0.090	[0.000, 0.175]	0.120	[0.116, 0.148]	0.149	[0.120, 0.170]	0.180	[0.170, 0.202]	0.000	[0.000, 0.000]	0.000	[0.000, 0.000]	0.175	[0.160, 0.200]	0.000	[0.000, 0.000]	0.000	[0.000, 0.000]	0.000	[0.000, 0.000]	0.000	[0.000, 0.000]	0.000	[0.000, 0.000]	0.000	[0.000, 0.000]	0.000	[0.000, 0.000]	0.000	[0.000, 0.000]	0.144	[0.134, 0.174]	0.000	[0.000, 0.000]	0.000
		PPP	0.021	[0.019, 0.024]	0.027	[0.024, 0.029]	0.016	[0.014, 0.018]	0.000	[0.000, 0.024]	0.016	[0.015, 0.018]	0.027	[0.025, 0.029]	0.000	[0.000, 0.003]	0.023	[0.011, 0.024]	0.010	[0.007, 0.021]	0.017	[0.014, 0.019]	0.000	[0.000, 0.000]	0.000	[0.000, 0.000]	0.010	[0.008, 0.011]	0.000	[0.000, 0.000]	0.000	[0.000, 0.000]	0.000	[0.000, 0.000]	0.000	[0.000, 0.000]	0.000	[0.000, 0.000]	0.000	[0.000, 0.000]	0.000	[0.000, 0.000]	0.000	[0.000, 0.000]	0.017	[0.013, 0.019]	0.000	[0.000, 0.000]	0.000
	0.1	TPR	0.665	[0.643, 0.684]	0.643	[0.628, 0.665]	0.519	[0.500, 0.546]	0.526	[0.000, 0.559]	0.446	[0.425, 0.470]	0.531	[0.511, 0.550]	0.539	[0.515, 0.578]	0.518	[0.506, 0.552]	0.504	[0.475, 0.536]	0.461	[0.435, 0.481]	0.585	[0.284, 0.601]	0.000	[0.000, 0.000]	0.283	[0.261, 0.316]	0.000	[0.000, 0.000]	0.000	[0.000, 0.000]	0.000	[0.000, 0.000]	0.000	[0.000, 0.000]	0.000	[0.000, 0.000]	0.000	[0.000, 0.000]	0.000	[0.000, 0.000]	0.000	[0.000, 0.000]	0.467	[0.406, 0.492]	0.148	[0.138, 0.159]	0.103
		FPR	0.043	[0.038, 0.047]	0.054	[0.051, 0.058]	0.049	[0.046, 0.053]	0.040	[0.000, 0.046]	0.030	[0.028, 0.035]	0.044	[0.040, 0.046]	0.080	[0.075, 0.088]	0.060	[0.058, 0.066]	0.060	[0.055, 0.066]	0.037	[0.034, 0.040]	0.095	[0.039, 0.098]	0.000	[0.000, 0.000]	0.025	[0.022, 0.032]	0.000	[0.000, 0.000]	0.000	[0.000, 0.000]	0.000	[0.000, 0.000]	0.000	[0.000, 0.000]	0.000	[0.000, 0.000]	0.000	[0.000, 0.000]	0.000	[0.000, 0.000]	0.000	[0.000, 0.000]	0.050	[0.037, 0.054]	0.026	[0.025, 0.028]	0.009
		LR+	15.396	[14.384, 17.174]	11.951	[11.250, 12.657]	10.628	[10.046, 11.187]	13.302	[0.000, 15.928]	14.611	[13.280, 15.889]	12.054	[11.484, 13.071]	6.720	[6.388, 7.077]	8.687	[8.108, 9.007]	8.334	[7.939, 8.923]	12.511	[11.579, 13.278]	6.144	[5.947, 7.157]	0.000	[0.000, 0.000]	11.209	[9.876, 12.213]	0.000	[0.000, 0.000]	0.000	[0.000, 0.000]	0.000	[0.000, 0.000]	0.000	[0.000, 0.000]	0.000	[0.000, 0.000]	0.000	[0.000, 0.000]	0.000	[0.000, 0.000]	0.000	[0.000, 0.000]	9.419	[8.997, 11.308]	5.597	[5.083, 6.206]	11.590
		LR-	0.350	[0.331, 0.372]	0.377	[0.355, 0.392]	0.505	[0.478, 0.525]	0.494	[0.461, 1.000]	0.572	[0.548, 0.592]	0.491	[0.471, 0.510]	0.501	[0.462, 0.526]	0.513	[0.479, 0.526]	0.528	[0.496, 0.557]	0.560	[0.540, 0.586]	0.459	[0.441, 0.744]	1.000	[1.000, 1.000]	0.736	[0.705, 0.757]	1.000	[1.000, 1.000]	1.000	[1.000, 1.000]	1.000	[1.000, 1.000]	1.000	[1.000, 1.000]	1.000	[1.000, 1.000]	1.000	[1.000, 1.000]	1.000	[1.000, 1.000]	1.000	[1.000, 1.000]	0.560	[0.536, 0.618]	0.875	[0.863, 0.886]	0.905
		DOR	43.952	[40.812, 48.757]	31.709	[29.453, 34.389]	21.033	[19.628, 22.736]	26.929	[0.000, 30.294]	25.549	[23.381, 27.965]	24.560	[22.981, 27.009]	13.420	[12.541, 14.653]	16.938	[15.716, 18.343]	15.786	[14.795, 17.188]	22.356	[20.415, 24.018]	13.385	[10.050, 14.290]	0.000	[0.000, 0.000]	15.232	[13.663, 16.672]	0.000	[0.000, 0.000]	0.000	[0.000, 0.000]	0.000	[0.000, 0.000]	0.000	[0.000, 0.000]	0.000	[0.000, 0.000]	0.000	[0.000, 0.000]	0.000	[0.000, 0.000]	0.000	[0.000, 0.000]	16.808	[15.849, 19.086]	6.396	[5.747, 7.161]	12.812
		MCC	0.607	[0.597, 0.622]	0.559	[0.548, 0.572]	0.479	[0.466, 0.495]	0.514	[0.000, 0.528]	0.482	[0.468, 0.495]	0.504	[0.491, 0.519]	0.415	[0.401, 0.432]	0.448	[0.434, 0.464]	0.434	[0.419, 0.451]	0.471	[0.454, 0.484]	0.418	[0.305, 0.430]	0.000	[0.000, 0.000]	0.351	[0.334, 0.368]	0.000	[0.000, 0.000]	0.000	[0.000, 0.000]	0.000	[0.000, 0.000]	0.000	[0.000, 0.000]	0.000	[0.000, 0.000]	0.000	[0.000, 0.000]	0.000	[0.000, 0.000]	0.000	[0.000, 0.000]	0.435	[0.413, 0.451]	0.189	[0.174, 0.206]	0.211
		PPV	0.631	[0.615, 0.656]	0.570	[0.556, 0.584]	0.541	[0.527, 0.554]	0.596	[0.000, 0.639]	0.619	[0.596, 0.638]	0.573	[0.561, 0.592]	0.427	[0.415, 0.440]	0.491	[0.474, 0.500]	0.481	[0.469, 0.498]	0.582	[0.563, 0.596]	0.406	[0.398, 0.443]	0.000	[0.000, 0.000]	0.555	[0.523, 0.576]	0.000	[0.000, 0.000]	0.000	[0.000, 0.000]	0.000	[0.000, 0.000]	0.000	[0.000, 0.000]	0.000	[0.000, 0.000]	0.000	[0.000, 0.000]	0.000	[0.000, 0.000]	0.000	[0.000, 0.000]	0.511	[0.500, 0.557]	0.383	[0.361, 0.408]	0.563
		PPP	0.105	[0.099, 0.110]	0.113	[0.109, 0.118]	0.096	[0.092, 0.102]	0.088	[0.000, 0.097]	0.072	[0.068, 0.078]	0.093	[0.088, 0.096]	0.126	[0.119, 0.136]	0.105	[0.104, 0.114]	0.105	[0.097, 0.113]	0.079	[0.075, 0.083]	0.144	[0.063, 0.148]	0.000	[0.000, 0.000]	0.051	[0.047, 0.060]	0.000	[0.000, 0.000]	0.000	[0.000, 0.000]	0.000	[0.000, 0.000]	0.000	[0.000, 0.000]	0.000	[0.000, 0.000]	0.000	[0.000, 0.000]	0.000	[0.000, 0.000]	0.000	[0.000, 0.000]	0.091	[0.074, 0.097]	0.039	[0.037, 0.041]	0.018
Strong	0.01	TPR	0.098	[0.031, 0.162]	0.000	[0.000, 0.000]	0.000	[0.000, 0.001]	0.000	[0.000, 0.000]	0.000	[0.000, 0.000]	0.000	[0.000, 0.000]	0.000	[0.000, 0.000]	0.000	[0.000, 0.000]	0.000	[0.000, 0.000]	0.003	[0.000, 0.012]	0.000	[0.000, 0.000]	0.000	[0.000, 0.000]	0.000	[0.000, 0.006]	0.000	[0.000, 0.000]	0.000	[0.000, 0.000]	0.000	[0.000, 0.000]	0.000	[0.000, 0.000]	0.000	[0.000, 0.000]	0.000	[0.000, 0.000]	0.000	[0.000, 0.000]	0.000	[0.000, 0.000]	0.000	[0.000, 0.000]	0.000	[0.000, 0.000]	0.000
		FPR	0.000	[0.000, 0.001]	0.000	[0.000, 0.000]	0.000	[0.000, 0.000]	0.000	[0.000, 0.000]	0.000	[0.000, 0.000]	0.000	[0.000, 0.000]	0.000	[0.000, 0.000]	0.000	[0.000, 0.000]	0.000	[0.000, 0.000]	0.000	[0.000, 0.000]	0.000	[0.000, 0.000]	0.000	[0.000, 0.000]	0.000	[0.000, 0.000]	0.000	[0.000, 0.000]	0.000	[0.000, 0.000]	0.000	[0.000, 0.000]	0.000	[0.000, 0.000]	0.000	[0.000, 0.000]	0.000	[0.000, 0.000]	0.000	[0.000, 0.000]	0.000	[0.000, 0.000]	0.000	[0.000, 0.000]	0.000	[0.000, 0.000]	0.000
		LR+	249.476	[138.275, 553.790]	0.000	[0.000, 0.000]	0.000	[0.000, 1000.000]	0.000	[0.000, 0.000]	0.000	[0.000, 0.000]	0.000	[0.000, 0.000]	0.000	[0.000, 0.000]	0.000	[0.000, 0.000]	0.000	[0.000, 0.000]	1000.000	[0.000, 1000.000]	0.000	[0.000, 0.000]	0.000	[0.000, 0.000]	0.000	[0.000, 1000.000]	0.000	[0.000, 0.000]	0.000	[0.000, 0.000]	0.000	[0.000, 0.000]	0.000	[0.000, 0.000]	0.000	[0.000, 0.000]	0.000	[0.000, 0.000]	0.000	[0.000, 0.000]	0.000	[0.000, 0.000]	0.000	[0.000, 0.000]	0.000	[0.000, 0.000]	0.000
		LR-	0.902	[0.838, 0.969]	1.000	[1.000, 1.000]	1.000	[0.999, 1.000]	1.000	[1.000, 1.000]	1.000	[1.000, 1.000]	1.000	[1.000, 1.000]	1.000	[1.000, 1.000]	1.000	[1.000, 1.000]	1.000	[1.000, 1.000]	0.997	[0.988, 1.000]	1.000	[1.000, 1.000]	1.000	[1.000, 1.000]	1.000	[0.994, 1.000]	1.000	[1.000, 1.000]	1.000	[1.000, 1.000]	1.000	[1.000, 1.000]	1.000	[1.000, 1.000]	1.000	[1.000, 1.000]	1.000	[1.000, 1.000]	1.000	[1.000, 1.000]	1.000	[1.000, 1.000]	1.000	[1.000, 1.000]	1.000	[1.000, 1.000]	1.000
		DOR	276.544	[151.934, 597.121]	0.000	[0.000, 0.000]	0.000	[0.000, 1000.000]	0.000	[0.000, 0.000]	0.000	[0.000, 0.000]	0.000	[0.000, 0.000]	0.000	[0.000, 0.000]	0.000	[0.000, 0.000]	0.000	[0.000, 0.000]	1000.000	[0.000, 1000.000]	0.000	[0.000, 0.000]	0.000	[0.000, 0.000]	0.000	[0.000, 1000.000]	0.000	[0.000, 0.000]	0.000	[0.000, 0.000]	0.000	[0.000, 0.000]	0.000	[0.000, 0.000]	0.000	[0.000, 0.000]	0.000	[0.000, 0.000]	0.000	[0.000, 0.000]	0.000	[0.000, 0.000]	0.000	[0.000, 0.000]	0.000	[0.000, 0.000]	0.000
		MCC	0.263	[0.149, 0.329]	0.000	[0.000, 0.000]	0.000	[0.000, 0.031]	0.000	[0.000, 0.000]	0.000	[0.000, 0.000]	0.000	[0.000, 0.000]	0.000	[0.000, 0.000]	0.000	[0.000, 0.000]	0.000	[0.000, 0.000]	0.058	[0.000, 0.097]	0.000	[0.000, 0.000]	0.000	[0.000, 0.000]	0.000	[0.000, 0.069]	0.000	[0.000, 0.000]	0.000	[0.000, 0.000]	0.000	[0.000, 0.000]	0.000	[0.000, 0.000]	0.000	[0.000, 0.000]	0.000	[0.000, 0.000]	0.000	[0.000, 0.000]	0.000	[0.000, 0.000]	0.000	[0.000, 0.000]	0.000	[0.000, 0.000]	0.000
		PPV	0.716	[0.583, 0.848]	0.000	[0.000, 0.000]	0.000	[0.000, 1.000]	0.000	[0.000, 0.000]	0.000	[0.000, 0.000]	0.000	[0.000, 0.000]	0.000	[0.000, 0.000]	0.000	[0.000, 0.000]	0.000	[0.000, 0.000]	1.000	[0.000, 1.000]	0.000	[0.000, 0.000]	0.000	[0.000, 0.000]	0.000	[0.000, 1.000]	0.000	[0.000, 0.000]	0.000	[0.000, 0.000]	0.000	[0.000, 0.000]	0.000	[0.000, 0.000]	0.000	[0.000, 0.000]	0.000	[0.000, 0.000]	0.000	[0.000, 0.000]	0.000	[0.000, 0.000]	0.000	[0.000, 0.000]	0.000	[0.000, 0.000]	0.000
		PPP	0.001	[0.000, 0.002]	0.000	[0.000, 0.000]	0.000	[0.000, 0.000]	0.000	[0.000, 0.000]	0.000	[0.000, 0.000]	0.000	[0.000, 0.000]	0.000	[0.000, 0.000]	0.000	[0.000, 0.000]	0.000	[0.000, 0.000]	0.000	[0.000, 0.000]	0.000	[0.000, 0.000]	0.000	[0.000, 0.000]	0.000	[0.000, 0.000]	0.000	[0.000, 0.000]	0.000	[0.000, 0.000]	0.000	[0.000, 0.000]	0.000	[0.000, 0.000]	0.000	[0.000, 0.000]	0.000	[0.000, 0.000]	0.000	[0.000, 0.000]	0.000	[0.000, 0.000]	0.000	[0.000, 0.000]	0.000	[0.000, 0.000]	0.000
	0.1	TPR	0.384	[0.359, 0.404]	0.296	[0.267, 0.322]	0.124	[0.101, 0.154]	0.000	[0.000, 0.000]	0.281	[0.266, 0.296]	0.185	[0.143, 0.206]	0.000	[0.000, 0.000]	0.000	[0.000, 0.000]	0.047	[0.000, 0.067]	0.192	[0.159, 0.216]	0.000	[0.000, 0.000]	0.000	[0.000, 0.000]	0.021	[0.009, 0.129]	0.000	[0.000, 0.000]	0.000	[0.000, 0.000]	0.000	[0.000, 0.000]	0.000	[0.000, 0.000]	0.000	[0.000, 0.000]	0.000	[0.000, 0.000]	0.000	[0.000, 0.000]	0.000	[0.000, 0.000]	0.123	[0.000, 0.187]	0.000	[0.000, 0.000]	0.000
		FPR	0.008	[0.006, 0.008]	0.010	[0.009, 0.011]	0.003	[0.003, 0.004]	0.000	[0.000, 0.000]	0.007	[0.006, 0.008]	0.007	[0.005, 0.008]	0.000	[0.000, 0.000]	0.000	[0.000, 0.000]	0.002	[0.000, 0.002]	0.006	[0.004, 0.007]	0.000	[0.000, 0.000]	0.000	[0.000, 0.000]	0.001	[0.000, 0.005]	0.000	[0.000, 0.000]	0.000	[0.000, 0.000]	0.000	[0.000, 0.000]	0.000	[0.000, 0.000]	0.000	[0.000, 0.000]	0.000	[0.000, 0.000]	0.000	[0.000, 0.000]	0.000	[0.000, 0.000]	0.006	[0.000, 0.008]	0.000	[0.000, 0.000]	0.000
		LR+	51.044	[46.102, 58.135]	30.073	[27.148, 33.439]	35.502	[30.419, 44.096]	0.000	[0.000, 0.000]	39.691	[35.824, 44.357]	25.201	[22.535, 29.277]	0.000	[0.000, 0.000]	0.000	[0.000, 0.000]	27.367	[0.000, 44.891]	32.619	[29.484, 39.940]	0.000	[0.000, 0.000]	0.000	[0.000, 0.000]	37.980	[25.250, 84.707]	0.000	[0.000, 0.000]	0.000	[0.000, 0.000]	0.000	[0.000, 0.000]	0.000	[0.000, 0.000]	0.000	[0.000, 0.000]	0.000	[0.000, 0.000]	0.000	[0.000, 0.000]	0.000	[0.000, 0.000]	20.717	[0.000, 25.284]	0.000	[0.000, 0.000]	0.000
		LR-	0.621	[0.601, 0.645]	0.711	[0.685, 0.740]	0.879	[0.850, 0.901]	1.000	[1.000, 1.000]	0.724	[0.709, 0.739]	0.821	[0.801, 0.861]	1.000	[1.000, 1.000]	1.000	[1.000, 1.000]	0.954	[0.935, 1.000]	0.813	[0.789, 0.845]	1.000	[1.000, 1.000]	1.000	[1.000, 1.000]	0.980	[0.875, 0.991]	1.000	[1.000, 1.000]	1.000	[1.000, 1.000]	1.000	[1.000, 1.000]	1.000	[1.000, 1.000]	1.000	[1.000, 1.000]	1.000	[1.000, 1.000]	1.000	[1.000, 1.000]	1.000	[1.000, 1.000]	0.882	[0.820, 1.000]	1.000	[1.000, 1.000]	1.000
		DOR	82.256	[73.112, 94.393]	42.305	[37.509, 47.840]	40.388	[34.363, 50.508]	0.000	[0.000, 0.000]	54.837	[49.125, 61.913]	30.694	[26.983, 35.683]	0.000	[0.000, 0.000]	0.000	[0.000, 0.000]	28.677	[0.000, 45.493]	40.121	[36.073, 48.704]	0.000	[0.000, 0.000]	0.000	[0.000, 0.000]	38.755	[27.009, 86.046]	0.000	[0.000, 0.000]	0.000	[0.000, 0.000]	0.000	[0.000, 0.000]	0.000	[0.000, 0.000]	0.000	[0.000, 0.000]	0.000	[0.000, 0.000]	0.000	[0.000, 0.000]	0.000	[0.000, 0.000]	23.489	[0.000, 29.665]	0.000	[0.000, 0.000]	0.000
		MCC	0.544	[0.524, 0.561]	0.447	[0.421, 0.470]	0.292	[0.263, 0.328]	0.000	[0.000, 0.000]	0.451	[0.435, 0.466]	0.341	[0.298, 0.363]	0.000	[0.000, 0.000]	0.000	[0.000, 0.000]	0.173	[0.000, 0.209]	0.361	[0.330, 0.387]	0.000	[0.000, 0.000]	0.000	[0.000, 0.000]	0.119	[0.079, 0.289]	0.000	[0.000, 0.000]	0.000	[0.000, 0.000]	0.000	[0.000, 0.000]	0.000	[0.000, 0.000]	0.000	[0.000, 0.000]	0.000	[0.000, 0.000]	0.000	[0.000, 0.000]	0.000	[0.000, 0.000]	0.267	[0.000, 0.338]	0.000	[0.000, 0.000]	0.000
		PPV	0.850	[0.837, 0.866]	0.770	[0.751, 0.788]	0.798	[0.772, 0.830]	0.000	[0.000, 0.000]	0.815	[0.799, 0.831]	0.737	[0.715, 0.765]	0.000	[0.000, 0.000]	0.000	[0.000, 0.000]	0.753	[0.000, 0.833]	0.784	[0.766, 0.816]	0.000	[0.000, 0.000]	0.000	[0.000, 0.000]	0.808	[0.737, 0.904]	0.000	[0.000, 0.000]	0.000	[0.000, 0.000]	0.000	[0.000, 0.000]	0.000	[0.000, 0.000]	0.000	[0.000, 0.000]	0.000	[0.000, 0.000]	0.000	[0.000, 0.000]	0.000	[0.000, 0.000]	0.697	[0.000, 0.737]	0.000	[0.000, 0.000]	0.000
		PPP	0.045	[0.042, 0.048]	0.038	[0.035, 0.042]	0.016	[0.013, 0.019]	0.000	[0.000, 0.000]	0.035	[0.033, 0.036]	0.025	[0.020, 0.028]	0.000	[0.000, 0.000]	0.000	[0.000, 0.000]	0.006	[0.000, 0.009]	0.024	[0.020, 0.027]	0.000	[0.000, 0.000]	0.000	[0.000, 0.000]	0.003	[0.001, 0.017]	0.000	[0.000, 0.000]	0.000	[0.000, 0.000]	0.000	[0.000, 0.000]	0.000	[0.000, 0.000]	0.000	[0.000, 0.000]	0.000	[0.000, 0.000]	0.000	[0.000, 0.000]	0.000	[0.000, 0.000]	0.018	[0.000, 0.026]	0.000	[0.000, 0.000]	0.000
Data Set	size	data prior
ClinVar (P, LP, B, LB)	26405	0.12532
The data for this sheet comes from the Annotate all Missense challenge; see Analyzed Challenges in the supplementary text. The classification type evaluation measures how well does a method separate the 'pathogenic' (positives) and 'benign' (negatives) variants. All variants classsified as pathogenic and likely pathogenic by ClinVar (P + LP) are labeled as 'pathogenic'. The variants classified as…
[truncated: 5 more columns]

## Sheet: AAM1HGMD
Evidence	Prior	Measures	REVEL	REVEL CI	VEST v3.0	VEST v3.0 CI	Meta-LR	Meta-LR CI	MetaSVM	MetaSVM CI	Eigen	Eigen CI	CADD v1.4	CADD v1.4 CI	Condel	Condel CI	MutPred2	MutPred2 CI	PROVEAN	PROVEAN CI	MutationAssessor 3	MutationAssessor 3 CI	phyloP	phyloP CI	fathmm_MKL	fathmm_MKL CI	LRT	LRT CI	FATHMM v2.3	FATHMM v2.3 CI	SiPhy	SiPhy CI	DANN	DANN CI	GenoCanyon v1.0.3	GenoCanyon v1.0.3 CI	GERP	GERP CI	phastCons	phastCons CI	MutationTaster 2	MutationTaster 2 CI	fitCons v1.01	fitCons v1.01 CI	M-Cap	M-Cap CI	Bologna	Bologna CI	Turkey
		COV	0.988		0.994		0.988		0.988		0.930		1.000		0.991		0.931		0.975		0.974		0.999		0.995		0.916		0.962		0.996		0.995		0.995		0.998		0.999		0.987		0.938		0.555		0.839		0.134
		AUC	0.918*	[0.914, 0.921]	0.913*	[0.910, 0.916]	0.901*	[0.897, 0.904]	0.882*	[0.879, 0.886]	0.877*	[0.873, 0.881]	0.869*	[0.865, 0.873]	0.857*	[0.853, 0.861]	0.850*	[0.845, 0.854]	0.844*	[0.840, 0.849]	0.823*	[0.818, 0.828]	0.828*	[0.824, 0.833]	0.825*	[0.820, 0.830]	0.808*	[0.803, 0.813]	0.783*	[0.778, 0.788]	0.778*	[0.773, 0.784]	0.771*	[0.765, 0.776]	0.728*	[0.723, 0.734]	0.760*	[0.754, 0.765]	0.759*	[0.755, 0.764]	0.628*	[0.623, 0.634]	0.525*	[0.518, 0.531]	0.818*	[0.810, 0.826]	0.672*	[0.666, 0.679]	0.667*
		Truncated AUC	0.731*	[0.721, 0.740]	0.696*	[0.686, 0.706]	0.634*	[0.624, 0.645]	0.655*	[0.646, 0.665]	0.594*	[0.582, 0.605]	0.551*	[0.539, 0.563]	0.551*	[0.540, 0.562]	0.550*	[0.539, 0.560]	0.518*	[0.507, 0.530]	0.521*	[0.511, 0.531]	0.507*	[0.496, 0.518]	0.431*	[0.418, 0.442]	0.412*	[0.400, 0.424]	0.405*	[0.395, 0.416]	0.305*	[0.293, 0.317]	0.294*	[0.283, 0.305]	0.315*	[0.305, 0.325]	0.280*	[0.269, 0.291]	0.236*	[0.231, 0.242]	0.146*	[0.142, 0.149]	0.121*	[0.115, 0.128]	0.439*	[0.418, 0.461]	0.291*	[0.281, 0.302]	0.266*
		log-log AUC	0.836*	[0.811, 0.867]	0.811*	[0.788, 0.835]	0.805*	[0.789, 0.826]	0.753*	[0.724, 0.803]	0.768*	[0.738, 0.808]	0.671*	[0.636, 0.712]	0.646*	[0.639, 0.654]	0.730*	[0.709, 0.760]	0.739*	[0.718, 0.765]	0.765*	[0.748, 0.786]	0.642*	[0.628, 0.658]	0.649*	[0.625, 0.674]	0.575*	[0.572, 0.577]	0.744*	[0.729, 0.765]	0.499*	[0.478, 0.528]	0.593*	[0.562, 0.624]	0.558*	[0.555, 0.560]	0.555*	[0.544, 0.566]	0.542*	[0.541, 0.543]	0.303	[0.294, 0.315]	0.472	[0.442, 0.499]	0.663*	[0.627, 0.740]	0.576*	[0.571, 0.582]	0.517
Supporting	0.01	TPR	0.686	[0.673, 0.699]	0.688	[0.674, 0.706]	0.617	[0.561, 0.641]	0.627	[0.560, 0.658]	0.564	[0.547, 0.578]	0.604	[0.578, 0.627]	0.548	[0.530, 0.563]	0.511	[0.471, 0.540]	0.516	[0.496, 0.534]	0.454	[0.439, 0.469]	0.537	[0.524, 0.547]	0.542	[0.457, 0.582]	0.000	[0.000, 0.000]	0.297	[0.281, 0.320]	0.000	[0.000, 0.000]	0.000	[0.000, 0.000]	0.000	[0.000, 0.000]	0.000	[0.000, 0.000]	0.000	[0.000, 0.000]	0.000	[0.000, 0.000]	0.000	[0.000, 0.000]	0.372	[0.157, 0.464]	0.176	[0.127, 0.189]	0.060
		FPR	0.053	[0.049, 0.058]	0.069	[0.064, 0.074]	0.075	[0.060, 0.082]	0.067	[0.047, 0.075]	0.070	[0.064, 0.074]	0.097	[0.090, 0.104]	0.077	[0.072, 0.082]	0.067	[0.055, 0.074]	0.081	[0.075, 0.088]	0.055	[0.050, 0.060]	0.081	[0.078, 0.086]	0.127	[0.097, 0.141]	0.000	[0.000, 0.000]	0.042	[0.038, 0.047]	0.000	[0.000, 0.000]	0.000	[0.000, 0.000]	0.000	[0.000, 0.000]	0.000	[0.000, 0.000]	0.000	[0.000, 0.000]	0.000	[0.000, 0.000]	0.000	[0.000, 0.000]	0.070	[0.022, 0.091]	0.037	[0.025, 0.040]	0.009
		LR+	12.832	[12.013, 13.981]	9.956	[9.422, 10.641]	8.205	[7.708, 9.279]	9.324	[8.726, 12.028]	8.108	[7.685, 8.687]	6.238	[5.958, 6.577]	7.139	[6.740, 7.532]	7.613	[7.157, 8.629]	6.397	[5.985, 6.790]	8.216	[7.659, 8.897]	6.585	[6.210, 6.901]	4.281	[4.089, 4.769]	0.000	[0.000, 0.000]	7.072	[6.566, 7.686]	0.000	[0.000, 0.000]	0.000	[0.000, 0.000]	0.000	[0.000, 0.000]	0.000	[0.000, 0.000]	0.000	[0.000, 0.000]	0.000	[0.000, 0.000]	0.000	[0.000, 0.000]	5.350	[5.062, 7.256]	4.709	[4.450, 5.488]	6.691
		LR-	0.332	[0.319, 0.345]	0.335	[0.317, 0.349]	0.414	[0.391, 0.468]	0.400	[0.370, 0.463]	0.469	[0.455, 0.486]	0.438	[0.415, 0.465]	0.490	[0.475, 0.508]	0.525	[0.497, 0.560]	0.526	[0.509, 0.546]	0.578	[0.562, 0.592]	0.504	[0.493, 0.518]	0.524	[0.485, 0.601]	1.000	[1.000, 1.000]	0.734	[0.713, 0.749]	1.000	[1.000, 1.000]	1.000	[1.000, 1.000]	1.000	[1.000, 1.000]	1.000	[1.000, 1.000]	1.000	[1.000, 1.000]	1.000	[1.000, 1.000]	1.000	[1.000, 1.000]	0.675	[0.590, 0.865]	0.856	[0.844, 0.897]	0.948
		DOR	38.705	[36.212, 42.124]	29.717	[27.939, 32.142]	19.816	[18.635, 21.335]	23.295	[22.546, 26.586]	17.306	[16.320, 18.618]	14.230	[13.303, 15.202]	14.574	[13.604, 15.485]	14.514	[13.786, 15.871]	12.152	[11.343, 12.942]	14.217	[13.230, 15.380]	13.054	[12.088, 13.879]	8.164	[7.654, 8.668]	0.000	[0.000, 0.000]	9.636	[8.963, 10.551]	0.000	[0.000, 0.000]	0.000	[0.000, 0.000]	0.000	[0.000, 0.000]	0.000	[0.000, 0.000]	0.000	[0.000, 0.000]	0.000	[0.000, 0.000]	0.000	[0.000, 0.000]	7.925	[7.218, 9.668]	5.499	[5.099, 6.271]	7.057
		MCC	0.265	[0.257, 0.276]	0.233	[0.227, 0.241]	0.198	[0.192, 0.206]	0.214	[0.210, 0.232]	0.187	[0.182, 0.195]	0.167	[0.161, 0.172]	0.171	[0.165, 0.177]	0.171	[0.166, 0.180]	0.155	[0.149, 0.161]	0.168	[0.161, 0.175]	0.161	[0.155, 0.167]	0.123	[0.118, 0.127]	0.000	[0.000, 0.000]	0.123	[0.117, 0.130]	0.000	[0.000, 0.000]	0.000	[0.000, 0.000]	0.000	[0.000, 0.000]	0.000	[0.000, 0.000]	0.000	[0.000, 0.000]	0.000	[0.000, 0.000]	0.000	[0.000, 0.000]	0.116	[0.085, 0.130]	0.071	[0.061, 0.077]	0.053
		PPV	0.115	[0.108, 0.124]	0.091	[0.087, 0.097]	0.077	[0.072, 0.086]	0.086	[0.081, 0.108]	0.076	[0.072, 0.081]	0.059	[0.057, 0.062]	0.067	[0.064, 0.071]	0.071	[0.067, 0.080]	0.061	[0.057, 0.064]	0.077	[0.072, 0.082]	0.062	[0.059, 0.065]	0.041	[0.040, 0.046]	0.000	[0.000, 0.000]	0.067	[0.062, 0.072]	0.000	[0.000, 0.000]	0.000	[0.000, 0.000]	0.000	[0.000, 0.000]	0.000	[0.000, 0.000]	0.000	[0.000, 0.000]	0.000	[0.000, 0.000]	0.000	[0.000, 0.000]	0.051	[0.049, 0.068]	0.045	[0.043, 0.053]	0.063
		PPP	0.060	[0.055, 0.064]	0.075	[0.070, 0.080]	0.081	[0.065, 0.088]	0.073	[0.052, 0.081]	0.075	[0.069, 0.079]	0.102	[0.095, 0.109]	0.081	[0.076, 0.087]	0.072	[0.060, 0.079]	0.085	[0.079, 0.092]	0.059	[0.054, 0.064]	0.086	[0.082, 0.091]	0.131	[0.101, 0.146]	0.000	[0.000, 0.000]	0.045	[0.040, 0.050]	0.000	[0.000, 0.000]	0.000	[0.000, 0.000]	0.000	[0.000, 0.000]	0.000	[0.000, 0.000]	0.000	[0.000, 0.000]	0.000	[0.000, 0.000]	0.000	[0.000, 0.000]	0.073	[0.024, 0.094]	0.039	[0.026, 0.042]	0.010
	0.1	TPR	0.736	[0.723, 0.750]	0.744	[0.728, 0.760]	0.707	[0.671, 0.739]	0.685	[0.672, 0.699]	0.654	[0.636, 0.676]	0.705	[0.693, 0.720]	0.621	[0.606, 0.647]	0.595	[0.572, 0.621]	0.643	[0.622, 0.656]	0.543	[0.523, 0.558]	0.568	[0.560, 0.582]	0.701	[0.692, 0.709]	0.000	[0.000, 0.000]	0.367	[0.352, 0.385]	0.000	[0.000, 0.641]	0.000	[0.000, 0.000]	0.000	[0.000, 0.000]	0.549	[0.530, 0.571]	0.000	[0.000, 0.000]	0.000	[0.000, 0.000]	0.000	[0.000, 0.000]	0.568	[0.537, 0.605]	0.274	[0.206, 0.291]	0.103
		FPR	0.074	[0.067, 0.079]	0.090	[0.084, 0.097]	0.112	[0.094, 0.125]	0.088	[0.082, 0.093]	0.107	[0.098, 0.115]	0.137	[0.131, 0.144]	0.107	[0.100, 0.120]	0.100	[0.088, 0.112]	0.130	[0.121, 0.137]	0.088	[0.080, 0.095]	0.096	[0.092, 0.103]	0.210	[0.204, 0.215]	0.000	[0.000, 0.000]	0.071	[0.066, 0.078]	0.000	[0.000, 0.219]	0.000	[0.000, 0.000]	0.000	[0.000, 0.000]	0.204	[0.196, 0.214]	0.000	[0.000, 0.000]	0.000	[0.000, 0.000]	0.000	[0.000, 0.000]	0.132	[0.115, 0.152]	0.078	[0.050, 0.084]	0.018
		LR+	9.992	[9.395, 10.854]	8.235	[7.772, 8.816]	6.335	[5.862, 7.115]	7.785	[7.403, 8.312]	6.131	[5.821, 6.548]	5.137	[4.919, 5.370]	5.814	[5.355, 6.155]	5.924	[5.533, 6.548]	4.948	[4.728, 5.211]	6.197	[5.814, 6.606]	5.903	[5.559, 6.186]	3.342	[3.250, 3.440]	0.000	[0.000, 0.000]	5.153	[4.829, 5.484]	0.000	[0.000, 2.983]	0.000	[0.000, 0.000]	0.000	[0.000, 0.000]	2.688	[2.600, 2.767]	0.000	[0.000, 0.000]	0.000	[0.000, 0.000]	0.000	[0.000, 0.000]	4.295	[3.922, 4.772]	3.520	[3.368, 4.108]	5.852
		LR-	0.285	[0.270, 0.298]	0.282	[0.266, 0.297]	0.329	[0.298, 0.363]	0.346	[0.331, 0.359]	0.387	[0.366, 0.404]	0.342	[0.325, 0.354]	0.424	[0.401, 0.439]	0.450	[0.426, 0.471]	0.410	[0.397, 0.431]	0.501	[0.487, 0.520]	0.478	[0.465, 0.487]	0.379	[0.367, 0.390]	1.000	[1.000, 1.000]	0.682	[0.664, 0.696]	1.000	[0.458, 1.000]	1.000	[1.000, 1.000]	1.000	[1.000, 1.000]	0.567	[0.543, 0.588]	1.000	[1.000, 1.000]	1.000	[1.000, 1.000]	1.000	[1.000, 1.000]	0.497	[0.463, 0.529]	0.787	[0.771, 0.835]	0.913
		DOR	35.104	[33.145, 38.019]	29.229	[27.483, 31.373]	19.236	[18.268, 20.749]	22.507	[21.300, 24.191]	15.845	[15.015, 16.995]	15.013	[14.266, 16.081]	13.711	[12.854, 14.550]	13.151	[12.532, 14.324]	12.060	[11.354, 12.770]	12.363	[11.620, 13.136]	12.353	[11.547, 13.151]	8.819	[8.372, 9.352]	0.000	[0.000, 0.000]	7.557	[7.075, 8.090]	0.000	[0.000, 6.455]	0.000	[0.000, 0.000]	0.000	[0.000, 0.000]	4.742	[4.485, 5.041]	0.000	[0.000, 0.000]	0.000	[0.000, 0.000]	0.000	[0.000, 0.000]	8.635	[7.841, 9.625]	4.474	[4.264, 5.016]	6.412
		MCC	0.573	[0.564, 0.586]	0.541	[0.531, 0.552]	0.474	[0.465, 0.486]	0.505	[0.495, 0.516]	0.446	[0.437, 0.458]	0.431	[0.422, 0.441]	0.423	[0.412, 0.433]	0.416	[0.407, 0.430]	0.400	[0.389, 0.409]	0.402	[0.391, 0.412]	0.404	[0.393, 0.415]	0.336	[0.328, 0.345]	0.000	[0.000, 0.000]	0.295	[0.284, 0.305]	0.000	[0.000, 0.291]	0.000	[0.000, 0.000]	0.000	[0.000, 0.000]	0.243	[0.233, 0.253]	0.000	[0.000, 0.000]	0.000	[0.000, 0.000]	0.000	[0.000, 0.000]	0.344	[0.326, 0.362]	0.199	[0.187, 0.212]	0.161
		PPV	0.526	[0.511, 0.547]	0.478	[0.463, 0.495]	0.413	[0.394, 0.442]	0.464	[0.451, 0.480]	0.405	[0.393, 0.421]	0.363	[0.353, 0.374]	0.392	[0.373, 0.406]	0.397	[0.381, 0.421]	0.355	[0.344, 0.367]	0.408	[0.392, 0.423]	0.396	[0.382, 0.407]	0.271	[0.265, 0.277]	0.000	[0.000, 0.000]	0.364	[0.349, 0.379]	0.000	[0.000, 0.249]	0.000	[0.000, 0.000]	0.000	[0.000, 0.000]	0.230	[0.224, 0.235]	0.000	[0.000, 0.000]	0.000	[0.000, 0.000]	0.000	[0.000, 0.000]	0.323	[0.303, 0.347]	0.281	[0.272, 0.313]	0.394
		PPP	0.140	[0.133, 0.146]	0.156	[0.148, 0.163]	0.171	[0.152, 0.186]	0.148	[0.142, 0.154]	0.161	[0.152, 0.171]	0.194	[0.188, 0.202]	0.158	[0.150, 0.172]	0.150	[0.137, 0.163]	0.181	[0.172, 0.188]	0.133	[0.125, 0.141]	0.143	[0.139, 0.151]	0.259	[0.254, 0.264]	0.000	[0.000, 0.000]	0.101	[0.094, 0.108]	0.000	[0.000, 0.261]	0.000	[0.000, 0.000]	0.000	[0.000, 0.000]	0.239	[0.230, 0.249]	0.000	[0.000, 0.000]	0.000	[0.000, 0.000]	0.000	[0.000, 0.000]	0.176	[0.158, 0.197]	0.098	[0.065, 0.104]	0.026
Moderate	0.01	TPR	0.490	[0.462, 0.524]	0.458	[0.390, 0.479]	0.318	[0.289, 0.336]	0.356	[0.000, 0.370]	0.289	[0.270, 0.306]	0.000	[0.000, 0.126]	0.240	[0.231, 0.254]	0.268	[0.231, 0.293]	0.117	[0.043, 0.134]	0.227	[0.201, 0.244]	0.000	[0.000, 0.097]	0.000	[0.000, 0.000]	0.000	[0.000, 0.000]	0.096	[0.073, 0.111]	0.000	[0.000, 0.000]	0.000	[0.000, 0.000]	0.000	[0.000, 0.000]	0.000	[0.000, 0.000]	0.000	[0.000, 0.000]	0.000	[0.000, 0.000]	0.000	[0.000, 0.000]	0.058	[0.000, 0.080]	0.000	[0.000, 0.000]	0.000
		FPR	0.018	[0.015, 0.021]	0.024	[0.019, 0.027]	0.013	[0.011, 0.015]	0.012	[0.000, 0.013]	0.015	[0.013, 0.017]	0.000	[0.000, 0.010]	0.018	[0.016, 0.020]	0.016	[0.013, 0.018]	0.007	[0.002, 0.008]	0.012	[0.010, 0.014]	0.000	[0.000, 0.009]	0.000	[0.000, 0.000]	0.000	[0.000, 0.000]	0.005	[0.003, 0.006]	0.000	[0.000, 0.000]	0.000	[0.000, 0.000]	0.000	[0.000, 0.000]	0.000	[0.000, 0.000]	0.000	[0.000, 0.000]	0.000	[0.000, 0.000]	0.000	[0.000, 0.000]	0.005	[0.000, 0.005]	0.000	[0.000, 0.000]	0.000
		LR+	27.343	[24.324, 31.032]	18.860	[17.292, 21.722]	24.506	[21.736, 28.332]	30.407	[0.000, 35.947]	19.078	[17.340, 21.974]	0.000	[0.000, 1000.000]	13.589	[12.276, 15.434]	16.859	[15.220, 18.851]	16.378	[15.237, 26.134]	18.472	[16.553, 21.830]	0.000	[0.000, 10.782]	0.000	[0.000, 0.000]	0.000	[0.000, 0.000]	20.754	[17.431, 31.701]	0.000	[0.000, 0.000]	0.000	[0.000, 0.000]	0.000	[0.000, 0.000]	0.000	[0.000, 0.000]	0.000	[0.000, 0.000]	0.000	[0.000, 0.000]	0.000	[0.000, 0.000]	11.300	[0.000, 1000.000]	0.000	[0.000, 0.000]	0.000
		LR-	0.519	[0.486, 0.548]	0.555	[0.535, 0.622]	0.691	[0.673, 0.719]	0.652	[0.638, 1.000]	0.722	[0.705, 0.741]	1.000	[0.884, 1.000]	0.774	[0.759, 0.783]	0.744	[0.720, 0.779]	0.889	[0.873, 0.959]	0.783	[0.765, 0.808]	1.000	[0.912, 1.000]	1.000	[1.000, 1.000]	1.000	[1.000, 1.000]	0.909	[0.894, 0.930]	1.000	[1.000, 1.000]	1.000	[1.000, 1.000]	1.000	[1.000, 1.000]	1.000	[1.000, 1.000]	1.000	[1.000, 1.000]	1.000	[1.000, 1.000]	1.000	[1.000, 1.000]	0.947	[0.925, 1.000]	1.000	[1.000, 1.000]	1.000
		DOR	52.704	[47.619, 59.405]	33.962	[30.966, 37.531]	35.457	[31.538, 40.667]	46.660	[0.000, 55.495]	26.423	[23.816, 30.328]	0.000	[0.000, 1000.000]	17.554	[15.746, 20.099]	22.666	[20.160, 25.437]	18.425	[17.130, 28.357]	23.603	[20.971, 27.872]	0.000	[0.000, 12.041]	0.000	[0.000, 0.000]	0.000	[0.000, 0.000]	22.841	[19.171, 34.814]	0.000	[0.000, 0.000]	0.000	[0.000, 0.000]	0.000	[0.000, 0.000]	0.000	[0.000, 0.000]	0.000	[0.000, 0.000]	0.000	[0.000, 0.000]	0.000	[0.000, 0.000]	11.931	[0.000, 1000.000]	0.000	[0.000, 0.000]	0.000
		MCC	0.316	[0.302, 0.332]	0.259	[0.244, 0.270]	0.242	[0.227, 0.256]	0.280	[0.000, 0.299]	0.206	[0.194, 0.220]	0.000	[0.000, 0.110]	0.158	[0.148, 0.173]	0.187	[0.171, 0.199]	0.121	[0.088, 0.137]	0.179	[0.165, 0.196]	0.000	[0.000, 0.085]	0.000	[0.000, 0.000]	0.000	[0.000, 0.000]	0.122	[0.104, 0.141]	0.000	[0.000, 0.000]	0.000	[0.000, 0.000]	0.000	[0.000, 0.000]	0.000	[0.000, 0.000]	0.000	[0.000, 0.000]	0.000	[0.000, 0.000]	0.000	[0.000, 0.000]	0.070	[0.000, 0.106]	0.000	[0.000, 0.000]	0.000
		PPV	0.216	[0.197, 0.239]	0.160	[0.149, 0.180]	0.198	[0.180, 0.223]	0.235	[0.000, 0.266]	0.162	[0.149, 0.182]	0.000	[0.000, 1.000]	0.121	[0.110, 0.135]	0.146	[0.133, 0.160]	0.142	[0.133, 0.209]	0.157	[0.143, 0.181]	0.000	[0.000, 0.098]	0.000	[0.000, 0.000]	0.000	[0.000, 0.000]	0.173	[0.150, 0.243]	0.000	[0.000, 0.000]	0.000	[0.000, 0.000]	0.000	[0.000, 0.000]	0.000	[0.000, 0.000]	0.000	[0.000, 0.000]	0.000	[0.000, 0.000]	0.000	[0.000, 0.000]	0.102	[0.000, 1.000]	0.000	[0.000, 0.000]	0.000
		PPP	0.023	[0.020, 0.026]	0.029	[0.023, 0.031]	0.016	[0.014, 0.018]	0.015	[0.000, 0.016]	0.018	[0.015, 0.020]	0.000	[0.000, 0.011]	0.020	[0.018, 0.022]	0.018	[0.016, 0.021]	0.008	[0.002, 0.009]	0.014	[0.012, 0.016]	0.000	[0.000, 0.010]	0.000	[0.000, 0.000]	0.000	[0.000, 0.000]	0.006	[0.004, 0.007]	0.000	[0.000, 0.000]	0.000	[0.000, 0.000]	0.000	[0.000, 0.000]	0.000	[0.000, 0.000]	0.000	[0.000, 0.000]	0.000	[0.000, 0.000]	0.000	[0.000, 0.000]	0.006	[0.000, 0.006]	0.000	[0.000, 0.000]	0.000
	0.1	TPR	0.639	[0.622, 0.655]	0.630	[0.590, 0.646]	0.490	[0.453, 0.527]	0.528	[0.505, 0.544]	0.478	[0.457, 0.502]	0.495	[0.461, 0.516]	0.475	[0.453, 0.491]	0.422	[0.395, 0.445]	0.415	[0.380, 0.455]	0.385	[0.366, 0.407]	0.493	[0.482, 0.508]	0.000	[0.000, 0.000]	0.000	[0.000, 0.000]	0.256	[0.234, 0.267]	0.000	[0.000, 0.000]	0.000	[0.000, 0.000]	0.000	[0.000, 0.000]	0.000	[0.000, 0.000]	0.000	[0.000, 0.000]	0.000	[0.000, 0.000]	0.000	[0.000, 0.000]	0.157	[0.110, 0.287]	0.131	[0.124, 0.139]	0.052
		FPR	0.041	[0.037, 0.045]	0.053	[0.044, 0.057]	0.041	[0.035, 0.049]	0.038	[0.034, 0.042]	0.044	[0.039, 0.048]	0.068	[0.061, 0.072]	0.056	[0.052, 0.059]	0.041	[0.036, 0.046]	0.056	[0.049, 0.064]	0.037	[0.033, 0.040]	0.070	[0.067, 0.074]	0.000	[0.000, 0.000]	0.000	[0.000, 0.000]	0.033	[0.028, 0.035]	0.000	[0.000, 0.000]	0.000	[0.000, 0.000]	0.000	[0.000, 0.000]	0.000	[0.000, 0.000]	0.000	[0.000, 0.000]	0.000	[0.000, 0.000]	0.000	[0.000, 0.000]	0.022	[0.011, 0.040]	0.026	[0.023, 0.028]	0.006
		LR+	15.619	[14.524, 17.084]	11.820	[11.196, 13.342]	11.835	[10.595, 13.148]	13.892	[12.806, 15.426]	10.985	[10.231, 12.010]	7.222	[6.858, 7.710]	8.465	[8.044, 9.066]	10.346	[9.493, 11.314]	7.428	[6.969, 8.035]	10.531	[9.775, 11.440]	7.026	[6.649, 7.397]	0.000	[0.000, 0.000]	0.000	[0.000, 0.000]	7.751	[7.284, 8.733]	0.000	[0.000, 0.000]	0.000	[0.000, 0.000]	0.000	[0.000, 0.000]	0.000	[0.000, 0.000]	0.000	[0.000, 0.000]	0.000	[0.000, 0.000]	0.000	[0.000, 0.000]	7.005	[6.526, 10.893]	5.096	[4.597, 5.782]	7.966
		LR-	0.376	[0.360, 0.393]	0.391	[0.375, 0.429]	0.532	[0.497, 0.566]	0.491	[0.475, 0.513]	0.545	[0.522, 0.565]	0.543	[0.521, 0.574]	0.556	[0.540, 0.578]	0.602	[0.580, 0.628]	0.619	[0.580, 0.653]	0.639	[0.616, 0.657]	0.545	[0.530, 0.557]	1.000	[1.000, 1.000]	1.000	[1.000, 1.000]	0.769	[0.758, 0.789]	1.000	[1.000, 1.000]	1.000	[1.000, 1.000]	1.000	[1.000, 1.000]	1.000	[1.000, 1.000]	1.000	[1.000, 1.000]	1.000	[1.000, 1.000]	1.000	[1.000, 1.000]	0.862	[0.743, 0.903]	0.892	[0.883, 0.899]	0.954
		DOR	41.525	[38.700, 45.559]	30.227	[28.539, 32.855]	22.262	[20.531, 24.268]	28.295	[26.183, 31.163]	20.146	[18.824, 21.929]	13.309	[12.323, 14.389]	15.229	[14.238, 16.513]	17.178	[15.796, 18.638]	11.996	[11.282, 13.145]	16.487	[15.174, 18.134]	12.883	[12.023, 13.774]	0.000	[0.000, 0.000]	0.000	[0.000, 0.000]	10.073	[9.383, 11.270]	0.000	[0.000, 0.000]	0.000	[0.000, 0.000]	0.000	[0.000, 0.000]	0.000	[0.000, 0.000]	0.000	[0.000, 0.000]	0.000	[0.000, 0.000]	0.000	[0.000, 0.000]	8.122	[7.618, 12.266]	5.713	[5.109, 6.520]	8.345
		MCC	0.596	[0.586, 0.609]	0.551	[0.540, 0.563]	0.480	[0.467, 0.494]	0.521	[0.509, 0.534]	0.463	[0.451, 0.477]	0.407	[0.391, 0.421]	0.423	[0.409, 0.437]	0.424	[0.409, 0.437]	0.373	[0.357, 0.394]	0.406	[0.391, 0.423]	0.401	[0.390, 0.414]	0.000	[0.000, 0.000]	0.000	[0.000, 0.000]	0.293	[0.277, 0.308]	0.000	[0.000, 0.000]	0.000	[0.000, 0.000]	0.000	[0.000, 0.000]	0.000	[0.000, 0.000]	0.000	[0.000, 0.000]	0.000	[0.000, 0.000]	0.000	[0.000, 0.000]	0.217	[0.186, 0.301]	0.169	[0.157, 0.184]	0.130
		PPV	0.634	[0.617, 0.655]	0.568	[0.554, 0.597]	0.568	[0.541, 0.594]	0.607	[0.587, 0.632]	0.550	[0.532, 0.572]	0.445	[0.432, 0.461]	0.485	[0.472, 0.502]	0.535	[0.513, 0.557]	0.452	[0.436, 0.472]	0.539	[0.521, 0.560]	0.438	[0.425, 0.451]	0.000	[0.000, 0.000]	0.000	[0.000, 0.000]	0.463	[0.447, 0.492]	0.000	[0.000, 0.000]	0.000	[0.000, 0.000]	0.000	[0.000, 0.000]	0.000	[0.000, 0.000]	0.000	[0.000, 0.000]	0.000	[0.000, 0.000]	0.000	[0.000, 0.000]	0.438	[0.420, 0.548]	0.362	[0.338, 0.391]	0.470
		PPP	0.101	[0.096, 0.105]	0.111	[0.099, 0.116]	0.086	[0.077, 0.097]	0.087	[0.081, 0.091]	0.087	[0.081, 0.093]	0.111	[0.101, 0.116]	0.098	[0.092, 0.102]	0.079	[0.072, 0.086]	0.092	[0.082, 0.102]	0.071	[0.067, 0.076]	0.112	[0.109, 0.117]	0.000	[0.000, 0.000]	0.000	[0.000, 0.000]	0.055	[0.049, 0.058]	0.000	[0.000, 0.000]	0.000	[0.000, 0.000]	0.000	[0.000, 0.000]	0.000	[0.000, 0.000]	0.000	[0.000, 0.000]	0.000	[0.000, 0.000]	0.000	[0.000, 0.000]	0.036	[0.021, 0.065]	0.036	[0.034, 0.039]	0.011
Strong	0.01	TPR	0.126	[0.008, 0.168]	0.000	[0.000, 0.000]	0.000	[0.000, 0.000]	0.000	[0.000, 0.000]	0.000	[0.000, 0.002]	0.000	[0.000, 0.000]	0.000	[0.000, 0.000]	0.000	[0.000, 0.000]	0.000	[0.000, 0.011]	0.001	[0.001, 0.007]	0.000	[0.000, 0.000]	0.000	[0.000, 0.000]	0.000	[0.000, 0.000]	0.003	[0.002, 0.009]	0.000	[0.000, 0.000]	0.000	[0.000, 0.000]	0.000	[0.000, 0.000]	0.000	[0.000, 0.000]	0.000	[0.000, 0.000]	0.000	[0.000, 0.000]	0.000	[0.000, 0.000]	0.000	[0.000, 0.000]	0.000	[0.000, 0.000]	0.000
		FPR	0.001	[0.000, 0.001]	0.000	[0.000, 0.000]	0.000	[0.000, 0.000]	0.000	[0.000, 0.000]	0.000	[0.000, 0.000]	0.000	[0.000, 0.000]	0.000	[0.000, 0.000]	0.000	[0.000, 0.000]	0.000	[0.000, 0.000]	0.000	[0.000, 0.000]	0.000	[0.000, 0.000]	0.000	[0.000, 0.000]	0.000	[0.000, 0.000]	0.000	[0.000, 0.000]	0.000	[0.000, 0.000]	0.000	[0.000, 0.000]	0.000	[0.000, 0.000]	0.000	[0.000, 0.000]	0.000	[0.000, 0.000]	0.000	[0.000, 0.000]	0.000	[0.000, 0.000]	0.000	[0.000, 0.000]	0.000	[0.000, 0.000]	0.000
		LR+	149.670	[77.042, 1000.000]	0.000	[0.000, 31.161]	0.000	[0.000, 0.000]	0.000	[0.000, 0.000]	0.000	[0.000, 1000.000]	0.000	[0.000, 0.000]	0.000	[0.000, 0.000]	0.000	[0.000, 0.000]	0.000	[0.000, 1000.000]	1000.000	[1000.000, 1000.000]	0.000	[0.000, 0.000]	0.000	[0.000, 0.000]	0.000	[0.000, 0.000]	1000.000	[1000.000, 1000.000]	0.000	[0.000, 0.000]	0.000	[0.000, 0.000]	0.000	[0.000, 0.000]	0.000	[0.000, 0.000]	0.000	[0.000, 0.000]	0.000	[0.000, 0.000]	0.000	[0.000, 0.000]	0.000	[0.000, 0.000]	0.000	[0.000, 0.000]	0.000
		LR-	0.875	[0.832, 0.992]	1.000	[1.000, 1.000]	1.000	[1.000, 1.000]	1.000	[1.000, 1.000]	1.000	[0.998, 1.000]	1.000	[1.000, 1.000]	1.000	[1.000, 1.000]	1.000	[1.000, 1.000]	1.000	[0.989, 1.000]	0.999	[0.993, 0.999]	1.000	[1.000, 1.000]	1.000	[1.000, 1.000]	1.000	[1.000, 1.000]	0.997	[0.991, 0.998]	1.000	[1.000, 1.000]	1.000	[1.000, 1.000]	1.000	[1.000, 1.000]	1.000	[1.000, 1.000]	1.000	[1.000, 1.000]	1.000	[1.000, 1.000]	1.000	[1.000, 1.000]	1.000	[1.000, 1.000]	1.000	[1.000, 1.000]	1.000
		DOR	171.113	[78.568, 1000.000]	0.000	[0.000, 31.485]	0.000	[0.000, 0.000]	0.000	[0.000, 0.000]	0.000	[0.000, 1000.000]	0.000	[0.000, 0.000]	0.000	[0.000, 0.000]	0.000	[0.000, 0.000]	0.000	[0.000, 1000.000]	1000.000	[1000.000, 1000.000]	0.000	[0.000, 0.000]	0.000	[0.000, 0.000]	0.000	[0.000, 0.000]	1000.000	[1000.000, 1000.000]	0.000	[0.000, 0.000]	0.000	[0.000, 0.000]	0.000	[0.000, 0.000]	0.000	[0.000, 0.000]	0.000	[0.000, 0.000]	0.000	[0.000, 0.000]	0.000	[0.000, 0.000]	0.000	[0.000, 0.000]	0.000	[0.000, 0.000]	0.000
		MCC	0.273	[0.066, 0.328]	0.000	[0.000, 0.005]	0.000	[0.000, 0.000]	0.000	[0.000, 0.000]	0.000	[0.000, 0.048]	0.000	[0.000, 0.000]	0.000	[0.000, 0.000]	0.000	[0.000, 0.000]	0.000	[0.000, 0.105]	0.033	[0.023, 0.082]	0.000	[0.000, 0.000]	0.000	[0.000, 0.000]	0.000	[0.000, 0.000]	0.052	[0.044, 0.092]	0.000	[0.000, 0.000]	0.000	[0.000, 0.000]	0.000	[0.000, 0.000]	0.000	[0.000, 0.000]	0.000	[0.000, 0.000]	0.000	[0.000, 0.000]	0.000	[0.000, 0.000]	0.000	[0.000, 0.000]	0.000	[0.000, 0.000]	0.000
		PPV	0.602	[0.438, 1.000]	0.000	[0.000, 0.193]	0.000	[0.000, 0.000]	0.000	[0.000, 0.000]	0.000	[0.000, 1.000]	0.000	[0.000, 0.000]	0.000	[0.000, 0.000]	0.000	[0.000, 0.000]	0.000	[0.000, 1.000]	1.000	[1.000, 1.000]	0.000	[0.000, 0.000]	0.000	[0.000, 0.000]	0.000	[0.000, 0.000]	1.000	[1.000, 1.000]	0.000	[0.000, 0.000]	0.000	[0.000, 0.000]	0.000	[0.000, 0.000]	0.000	[0.000, 0.000]	0.000	[0.000, 0.000]	0.000	[0.000, 0.000]	0.000	[0.000, 0.000]	0.000	[0.000, 0.000]	0.000	[0.000, 0.000]	0.000
		PPP	0.002	[0.000, 0.003]	0.000	[0.000, 0.000]	0.000	[0.000, 0.000]	0.000	[0.000, 0.000]	0.000	[0.000, 0.000]	0.000	[0.000, 0.000]	0.000	[0.000, 0.000]	0.000	[0.000, 0.000]	0.000	[0.000, 0.000]	0.000	[0.000, 0.000]	0.000	[0.000, 0.000]	0.000	[0.000, 0.000]	0.000	[0.000, 0.000]	0.000	[0.000, 0.000]	0.000	[0.000, 0.000]	0.000	[0.000, 0.000]	0.000	[0.000, 0.000]	0.000	[0.000, 0.000]	0.000	[0.000, 0.000]	0.000	[0.000, 0.000]	0.000	[0.000, 0.000]	0.000	[0.000, 0.000]	0.000	[0.000, 0.000]	0.000
	0.1	TPR	0.353	[0.306, 0.370]	0.237	[0.193, 0.257]	0.230	[0.207, 0.249]	0.001	[0.000, 0.319]	0.106	[0.093, 0.129]	0.000	[0.000, 0.001]	0.000	[0.000, 0.000]	0.109	[0.071, 0.142]	0.043	[0.003, 0.053]	0.093	[0.030, 0.125]	0.000	[0.000, 0.000]	0.000	[0.000, 0.000]	0.000	[0.000, 0.000]	0.010	[0.006, 0.068]	0.000	[0.000, 0.000]	0.000	[0.000, 0.000]	0.000	[0.000, 0.000]	0.000	[0.000, 0.000]	0.000	[0.000, 0.000]	0.000	[0.000, 0.000]	0.000	[0.000, 0.000]	0.000	[0.000, 0.014]	0.000	[0.000, 0.000]	0.000
		FPR	0.007	[0.005, 0.008]	0.007	[0.005, 0.008]	0.006	[0.005, 0.007]	0.000	[0.000, 0.008]	0.003	[0.002, 0.004]	0.000	[0.000, 0.000]	0.000	[0.000, 0.000]	0.004	[0.002, 0.005]	0.001	[0.000, 0.001]	0.003	[0.001, 0.004]	0.000	[0.000, 0.000]	0.000	[0.000, 0.000]	0.000	[0.000, 0.000]	0.000	[0.000, 0.002]	0.000	[0.000, 0.000]	0.000	[0.000, 0.000]	0.000	[0.000, 0.000]	0.000	[0.000, 0.000]	0.000	[0.000, 0.000]	0.000	[0.000, 0.000]	0.000	[0.000, 0.000]	0.000	[0.000, 0.001]	0.000	[0.000, 0.000]	0.000
		LR+	48.706	[43.319, 67.089]	33.649	[30.310, 42.692]	39.088	[33.945, 47.617]	13.870	[0.000, 1000.000]	32.307	[25.029, 45.902]	0.000	[0.000, 1000.000]	0.000	[0.000, 0.000]	29.800	[23.126, 37.870]	29.348	[26.654, 1000.000]	33.827	[27.621, 57.234]	0.000	[0.000, 0.000]	0.000	[0.000, 0.000]	0.000	[0.000, 0.000]	109.871	[30.419, 1000.000]	0.000	[0.000, 0.000]	0.000	[0.000, 0.000]	0.000	[0.000, 0.000]	0.000	[0.000, 0.000]	0.000	[0.000, 0.000]	0.000	[0.000, 0.000]	0.000	[0.000, 0.000]	0.000	[0.000, 1000.000]	0.000	[0.000, 0.000]	0.000
		LR-	0.652	[0.635, 0.697]	0.769	[0.749, 0.811]	0.774	[0.756, 0.797]	0.999	[0.685, 1.000]	0.896	[0.874, 0.910]	1.000	[0.999, 1.000]	1.000	[1.000, 1.000]	0.894	[0.862, 0.931]	0.959	[0.948, 0.997]	0.909	[0.879, 0.971]	1.000	[1.000, 1.000]	1.000	[1.000, 1.000]	1.000	[1.000, 1.000]	0.991	[0.934, 0.994]	1.000	[1.000, 1.000]	1.000	[1.000, 1.000]	1.000	[1.000, 1.000]	1.000	[1.000, 1.000]	1.000	[1.000, 1.000]	1.000	[1.000, 1.000]	1.000	[1.000, 1.000]	1.000	[0.987, 1.000]	1.000	[1.000, 1.000]	1.000
		DOR	74.708	[66.214, 99.489]	43.779	[39.224, 55.059]	50.493	[43.497, 61.598]	13.885	[0.000, 1000.000]	36.038	[27.654, 51.499]	0.000	[0.000, 1000.000]	0.000	[0.000, 0.000]	33.328	[25.582, 42.114]	30.609	[27.380, 1000.000]	37.195	[30.434, 62.118]	0.000	[0.000, 0.000]	0.000	[0.000, 0.000]	0.000	[0.000, 0.000]	110.920	[32.132, 1000.000]	0.000	[0.000, 0.000]	0.000	[0.000, 0.000]	0.000	[0.000, 0.000]	0.000	[0.000, 0.000]	0.000	[0.000, 0.000]	0.000	[0.000, 0.000]	0.000	[0.000, 0.000]	0.000	[0.000, 1000.000]	0.000	[0.000, 0.000]	0.000
		MCC	0.518	[0.486, 0.534]	0.404	[0.372, 0.424]	0.406	[0.385, 0.425]	0.023	[0.000, 0.490]	0.267	[0.242, 0.303]	0.000	[0.000, 0.032]	0.000	[0.000, 0.000]	0.267	[0.216, 0.304]	0.166	[0.048, 0.192]	0.251	[0.143, 0.289]	0.000	[0.000, 0.000]	0.000	[0.000, 0.000]	0.000	[0.000, 0.000]	0.088	[0.069, 0.216]	0.000	[0.000, 0.000]	0.000	[0.000, 0.000]	0.000	[0.000, 0.000]	0.000	[0.000, 0.000]	0.000	[0.000, 0.000]	0.000	[0.000, 0.000]	0.000	[0.000, 0.000]	0.000	[0.000, 0.101]	0.000	[0.000, 0.000]	0.000
		PPV	0.844	[0.828, 0.882]	0.789	[0.771, 0.826]	0.813	[0.790, 0.841]	0.606	[0.000, 1.000]	0.782	[0.736, 0.836]	0.000	[0.000, 1.000]	0.000	[0.000, 0.000]	0.768	[0.720, 0.808]	0.765	[0.748, 1.000]	0.790	[0.754, 0.864]	0.000	[0.000, 0.000]	0.000	[0.000, 0.000]	0.000	[0.000, 0.000]	0.924	[0.772, 1.000]	0.000	[0.000, 0.000]	0.000	[0.000, 0.000]	0.000	[0.000, 0.000]	0.000	[0.000, 0.000]	0.000	[0.000, 0.000]	0.000	[0.000, 0.000]	0.000	[0.000, 0.000]	0.000	[0.000, 1.000]	0.000	[0.000, 0.000]	0.000
		PPP	0.042	[0.035, 0.044]	0.030	[0.024, 0.032]	0.028	[0.025, 0.031]	0.000	[0.000, 0.038]	0.014	[0.012, 0.016]	0.000	[0.000, 0.000]	0.000	[0.000, 0.000]	0.014	[0.009, 0.019]	0.006	[0.000, 0.007]	0.012	[0.004, 0.016]	0.000	[0.000, 0.000]	0.000	[0.000, 0.000]	0.000	[0.000, 0.000]	0.001	[0.001, 0.009]	0.000	[0.000, 0.000]	0.000	[0.000, 0.000]	0.000	[0.000, 0.000]	0.000	[0.000, 0.000]	0.000	[0.000, 0.000]	0.000	[0.000, 0.000]	0.000	[0.000, 0.000]	0.000	[0.000, 0.002]	0.000	[0.000, 0.000]	0.000
Data Set	size	data prior
ClinVar (B), HGMD (DM)	21554	0.44242
The data for this sheet comes from the Annotate all Missense challenge; see Analyzed Challenges in the supplementary text. The classification type evaluation measures how well does a method separate the 'pathogenic' (positives) and 'benign' (negatives) variants. All variants classsified as disease mutation by HGMD (DM) with high confidence are labeled as 'pathogenic'. The variants classified as b…
[truncated: 5 more columns]

## Sheet: AAM2HGMD
Evidence	Prior	Measures	REVEL	REVEL CI	VEST v3.0	VEST v3.0 CI	Meta-LR	Meta-LR CI	MetaSVM	MetaSVM CI	Eigen	Eigen CI	Condel	Condel CI	MutPred2	MutPred2 CI	CADD v1.4	CADD v1.4 CI	PROVEAN	PROVEAN CI	MutationAssessor 3	MutationAssessor 3 CI	phyloP	phyloP CI	fathmm_MKL	fathmm_MKL CI	FATHMM v2.3	FATHMM v2.3 CI	LRT	LRT CI	DANN	DANN CI	SiPhy	SiPhy CI	GenoCanyon v1.0.3	GenoCanyon v1.0.3 CI	GERP	GERP CI	phastCons	phastCons CI	MutationTaster 2	MutationTaster 2 CI	fitCons v1.01	fitCons v1.01 CI	M-Cap	M-Cap CI	Bologna	Bologna CI	Turkey
		COV	0.989		0.994		0.989		0.989		0.938		0.984		0.922		1.000		0.976		0.969		0.999		0.996		0.963		0.906		0.996		0.996		0.996		0.998		0.999		0.988		0.945		0.689		0.838		0.103
		AUC	0.860*	[0.856, 0.864]	0.849*	[0.845, 0.853]	0.832*	[0.828, 0.836]	0.821*	[0.816, 0.825]	0.822*	[0.818, 0.826]	0.813*	[0.809, 0.818]	0.800*	[0.795, 0.804]	0.813*	[0.809, 0.817]	0.800*	[0.796, 0.805]	0.783*	[0.778, 0.787]	0.773*	[0.769, 0.778]	0.767*	[0.763, 0.772]	0.728*	[0.723, 0.733]	0.757*	[0.753, 0.762]	0.726*	[0.721, 0.730]	0.723*	[0.718, 0.728]	0.682*	[0.677, 0.688]	0.711*	[0.707, 0.716]	0.711*	[0.706, 0.714]	0.615*	[0.610, 0.620]	0.515*	[0.510, 0.521]	0.789*	[0.784, 0.794]	0.648*	[0.642, 0.654]	0.636*
		Truncated AUC	0.601*	[0.593, 0.610]	0.541*	[0.532, 0.550]	0.492*	[0.483, 0.500]	0.522*	[0.513, 0.531]	0.479*	[0.470, 0.488]	0.472*	[0.463, 0.480]	0.462*	[0.453, 0.471]	0.432*	[0.423, 0.441]	0.446*	[0.438, 0.455]	0.453*	[0.445, 0.462]	0.396*	[0.387, 0.405]	0.328*	[0.319, 0.336]	0.335*	[0.327, 0.344]	0.326*	[0.317, 0.335]	0.236*	[0.228, 0.243]	0.227*	[0.219, 0.235]	0.252*	[0.246, 0.260]	0.223*	[0.215, 0.230]	0.195*	[0.192, 0.198]	0.145*	[0.142, 0.149]	0.110*	[0.105, 0.115]	0.425*	[0.414, 0.435]	0.263*	[0.256, 0.271]	0.241*
		log-log AUC	0.782*	[0.766, 0.806]	0.750*	[0.738, 0.765]	0.726*	[0.689, 0.767]	0.643*	[0.619, 0.665]	0.688*	[0.666, 0.716]	0.615*	[0.610, 0.620]	0.676*	[0.650, 0.702]	0.580*	[0.549, 0.615]	0.698*	[0.684, 0.716]	0.716*	[0.699, 0.737]	0.590*	[0.582, 0.599]	0.565*	[0.534, 0.596]	0.679*	[0.646, 0.710]	0.553*	[0.551, 0.555]	0.539*	[0.506, 0.565]	0.458*	[0.439, 0.479]	0.538*	[0.537, 0.540]	0.524*	[0.515, 0.533]	0.530*	[0.529, 0.530]	0.334	[0.306, 0.373]	0.436	[0.398, 0.474]	0.601*	[0.558, 0.645]	0.558*	[0.554, 0.562]	0.448
Supporting	0.01	TPR	0.558	[0.533, 0.577]	0.519	[0.502, 0.535]	0.395	[0.361, 0.435]	0.459	[0.000, 0.477]	0.429	[0.411, 0.455]	0.452	[0.440, 0.472]	0.383	[0.367, 0.398]	0.453	[0.000, 0.479]	0.417	[0.382, 0.434]	0.376	[0.359, 0.391]	0.450	[0.437, 0.463]	0.000	[0.000, 0.000]	0.234	[0.223, 0.243]	0.000	[0.000, 0.000]	0.000	[0.000, 0.000]	0.000	[0.000, 0.000]	0.000	[0.000, 0.000]	0.000	[0.000, 0.000]	0.000	[0.000, 0.000]	0.000	[0.000, 0.000]	0.000	[0.000, 0.000]	0.409	[0.311, 0.425]	0.125	[0.115, 0.157]	0.062
		FPR	0.062	[0.054, 0.068]	0.073	[0.068, 0.077]	0.053	[0.043, 0.064]	0.059	[0.000, 0.064]	0.065	[0.061, 0.073]	0.074	[0.071, 0.080]	0.052	[0.048, 0.057]	0.094	[0.000, 0.101]	0.075	[0.065, 0.079]	0.052	[0.048, 0.056]	0.101	[0.098, 0.105]	0.000	[0.000, 0.000]	0.043	[0.040, 0.045]	0.000	[0.000, 0.000]	0.000	[0.000, 0.000]	0.000	[0.000, 0.000]	0.000	[0.000, 0.000]	0.000	[0.000, 0.000]	0.000	[0.000, 0.000]	0.000	[0.000, 0.000]	0.000	[0.000, 0.000]	0.079	[0.050, 0.083]	0.028	[0.025, 0.036]	0.010
		LR+	8.931	[8.433, 9.876]	7.125	[6.827, 7.554]	7.531	[6.781, 8.528]	7.814	[0.000, 8.529]	6.576	[6.171, 6.896]	6.109	[5.826, 6.347]	7.390	[6.900, 7.865]	4.826	[0.000, 5.066]	5.555	[5.359, 5.951]	7.190	[6.790, 7.689]	4.440	[4.285, 4.598]	0.000	[0.000, 0.000]	5.419	[5.138, 5.780]	0.000	[0.000, 0.000]	0.000	[0.000, 0.000]	0.000	[0.000, 0.000]	0.000	[0.000, 0.000]	0.000	[0.000, 0.000]	0.000	[0.000, 0.000]	0.000	[0.000, 0.000]	0.000	[0.000, 0.000]	5.177	[5.025, 6.235]	4.438	[4.090, 4.799]	6.130
		LR-	0.472	[0.453, 0.493]	0.519	[0.503, 0.535]	0.638	[0.604, 0.668]	0.575	[0.558, 1.000]	0.611	[0.587, 0.628]	0.592	[0.572, 0.603]	0.650	[0.637, 0.666]	0.603	[0.579, 1.000]	0.630	[0.614, 0.660]	0.658	[0.644, 0.673]	0.612	[0.599, 0.626]	1.000	[1.000, 1.000]	0.801	[0.792, 0.812]	1.000	[1.000, 1.000]	1.000	[1.000, 1.000]	1.000	[1.000, 1.000]	1.000	[1.000, 1.000]	1.000	[1.000, 1.000]	1.000	[1.000, 1.000]	1.000	[1.000, 1.000]	1.000	[1.000, 1.000]	0.641	[0.627, 0.726]	0.900	[0.874, 0.910]	0.948
		DOR	18.926	[18.076, 20.465]	13.722	[13.154, 14.620]	11.802	[11.071, 13.003]	13.591	[0.000, 14.486]	10.761	[10.186, 11.348]	10.327	[9.840, 10.890]	11.364	[10.638, 12.077]	7.997	[0.000, 8.537]	8.818	[8.444, 9.407]	10.923	[10.322, 11.671]	7.250	[6.898, 7.604]	0.000	[0.000, 0.000]	6.765	[6.368, 7.276]	0.000	[0.000, 0.000]	0.000	[0.000, 0.000]	0.000	[0.000, 0.000]	0.000	[0.000, 0.000]	0.000	[0.000, 0.000]	0.000	[0.000, 0.000]	0.000	[0.000, 0.000]	0.000	[0.000, 0.000]	8.070	[7.757, 8.758]	4.929	[4.546, 5.367]	6.470
		MCC	0.197	[0.192, 0.205]	0.166	[0.162, 0.172]	0.148	[0.144, 0.155]	0.164	[0.000, 0.169]	0.143	[0.138, 0.147]	0.140	[0.136, 0.145]	0.144	[0.139, 0.150]	0.121	[0.000, 0.125]	0.127	[0.123, 0.132]	0.141	[0.136, 0.146]	0.113	[0.109, 0.117]	0.000	[0.000, 0.000]	0.091	[0.087, 0.096]	0.000	[0.000, 0.000]	0.000	[0.000, 0.000]	0.000	[0.000, 0.000]	0.000	[0.000, 0.000]	0.000	[0.000, 0.000]	0.000	[0.000, 0.000]	0.000	[0.000, 0.000]	0.000	[0.000, 0.000]	0.120	[0.112, 0.125]	0.057	[0.053, 0.065]	0.050
		PPV	0.083	[0.078, 0.091]	0.067	[0.065, 0.071]	0.071	[0.064, 0.079]	0.073	[0.000, 0.079]	0.062	[0.059, 0.065]	0.058	[0.056, 0.060]	0.069	[0.065, 0.074]	0.046	[0.000, 0.049]	0.053	[0.051, 0.057]	0.068	[0.064, 0.072]	0.043	[0.041, 0.044]	0.000	[0.000, 0.000]	0.052	[0.049, 0.055]	0.000	[0.000, 0.000]	0.000	[0.000, 0.000]	0.000	[0.000, 0.000]	0.000	[0.000, 0.000]	0.000	[0.000, 0.000]	0.000	[0.000, 0.000]	0.000	[0.000, 0.000]	0.000	[0.000, 0.000]	0.050	[0.048, 0.059]	0.043	[0.040, 0.046]	0.058
		PPP	0.067	[0.059, 0.073]	0.077	[0.072, 0.082]	0.056	[0.046, 0.068]	0.063	[0.000, 0.068]	0.069	[0.065, 0.077]	0.078	[0.075, 0.084]	0.055	[0.051, 0.060]	0.098	[0.000, 0.104]	0.079	[0.068, 0.083]	0.056	[0.051, 0.060]	0.105	[0.101, 0.108]	0.000	[0.000, 0.000]	0.045	[0.042, 0.047]	0.000	[0.000, 0.000]	0.000	[0.000, 0.000]	0.000	[0.000, 0.000]	0.000	[0.000, 0.000]	0.000	[0.000, 0.000]	0.000	[0.000, 0.000]	0.000	[0.000, 0.000]	0.000	[0.000, 0.000]	0.082	[0.053, 0.087]	0.029	[0.026, 0.038]	0.011
	0.1	TPR	0.630	[0.621, 0.649]	0.618	[0.604, 0.628]	0.575	[0.535, 0.589]	0.582	[0.549, 0.604]	0.565	[0.548, 0.578]	0.542	[0.531, 0.559]	0.489	[0.449, 0.513]	0.610	[0.591, 0.622]	0.538	[0.504, 0.567]	0.461	[0.444, 0.480]	0.499	[0.489, 0.516]	0.636	[0.626, 0.646]	0.300	[0.287, 0.312]	0.000	[0.000, 0.000]	0.000	[0.000, 0.000]	0.000	[0.000, 0.000]	0.000	[0.000, 0.000]	0.345	[0.238, 0.377]	0.000	[0.000, 0.000]	0.000	[0.000, 0.000]	0.000	[0.000, 0.000]	0.497	[0.477, 0.519]	0.226	[0.168, 0.251]	0.101
		FPR	0.089	[0.085, 0.098]	0.111	[0.104, 0.115]	0.122	[0.106, 0.129]	0.108	[0.095, 0.117]	0.123	[0.116, 0.128]	0.112	[0.107, 0.118]	0.097	[0.080, 0.108]	0.155	[0.146, 0.161]	0.123	[0.109, 0.135]	0.086	[0.079, 0.093]	0.121	[0.116, 0.129]	0.241	[0.237, 0.244]	0.068	[0.062, 0.072]	0.000	[0.000, 0.000]	0.000	[0.000, 0.000]	0.000	[0.000, 0.000]	0.000	[0.000, 0.000]	0.154	[0.110, 0.166]	0.000	[0.000, 0.000]	0.000	[0.000, 0.000]	0.000	[0.000, 0.000]	0.113	[0.103, 0.123]	0.068	[0.044, 0.078]	0.019
		LR+	7.100	[6.617, 7.387]	5.567	[5.377, 5.851]	4.728	[4.537, 5.122]	5.390	[5.070, 5.751]	4.581	[4.440, 4.781]	4.846	[4.661, 5.030]	5.051	[4.742, 5.685]	3.927	[3.803, 4.094]	4.374	[4.173, 4.681]	5.388	[5.117, 5.683]	4.130	[3.960, 4.285]	2.638	[2.593, 2.697]	4.410	[4.209, 4.710]	0.000	[0.000, 0.000]	0.000	[0.000, 0.000]	0.000	[0.000, 0.000]	0.000	[0.000, 0.000]	2.238	[2.145, 2.314]	0.000	[0.000, 0.000]	0.000	[0.000, 0.000]	0.000	[0.000, 0.000]	4.390	[4.165, 4.674]	3.327	[3.149, 3.938]	5.292
		LR-	0.406	[0.388, 0.416]	0.430	[0.419, 0.443]	0.484	[0.471, 0.523]	0.469	[0.448, 0.498]	0.496	[0.482, 0.513]	0.516	[0.499, 0.527]	0.566	[0.544, 0.600]	0.462	[0.449, 0.480]	0.527	[0.499, 0.558]	0.589	[0.572, 0.605]	0.570	[0.554, 0.580]	0.480	[0.467, 0.491]	0.751	[0.740, 0.762]	1.000	[1.000, 1.000]	1.000	[1.000, 1.000]	1.000	[1.000, 1.000]	1.000	[1.000, 1.000]	0.774	[0.745, 0.857]	1.000	[1.000, 1.000]	1.000	[1.000, 1.000]	1.000	[1.000, 1.000]	0.568	[0.547, 0.585]	0.830	[0.811, 0.870]	0.917
		DOR	17.488	[16.565, 18.344]	12.959	[12.390, 13.628]	9.768	[9.338, 10.224]	11.504	[10.949, 12.119]	9.239	[8.820, 9.761]	9.399	[9.003, 9.902]	8.925	[8.526, 9.653]	8.507	[8.083, 8.946]	8.296	[7.945, 8.730]	9.142	[8.721, 9.655]	7.247	[6.925, 7.610]	5.500	[5.293, 5.761]	5.872	[5.592, 6.295]	0.000	[0.000, 0.000]	0.000	[0.000, 0.000]	0.000	[0.000, 0.000]	0.000	[0.000, 0.000]	2.890	[2.531, 3.087]	0.000	[0.000, 0.000]	0.000	[0.000, 0.000]	0.000	[0.000, 0.000]	7.733	[7.364, 8.245]	4.007	[3.811, 4.569]	5.773
		MCC	0.464	[0.455, 0.472]	0.413	[0.406, 0.422]	0.365	[0.357, 0.372]	0.393	[0.384, 0.401]	0.355	[0.347, 0.364]	0.357	[0.349, 0.366]	0.343	[0.336, 0.353]	0.341	[0.332, 0.349]	0.336	[0.327, 0.344]	0.343	[0.334, 0.351]	0.311	[0.303, 0.319]	0.264	[0.258, 0.271]	0.242	[0.234, 0.252]	0.000	[0.000, 0.000]	0.000	[0.000, 0.000]	0.000	[0.000, 0.000]	0.000	[0.000, 0.000]	0.151	[0.117, 0.164]	0.000	[0.000, 0.000]	0.000	[0.000, 0.000]	0.000	[0.000, 0.000]	0.321	[0.312, 0.332]	0.171	[0.160, 0.182]	0.151
		PPV	0.441	[0.424, 0.451]	0.382	[0.374, 0.394]	0.344	[0.335, 0.363]	0.375	[0.360, 0.390]	0.337	[0.330, 0.347]	0.350	[0.341, 0.359]	0.359	[0.345, 0.387]	0.304	[0.297, 0.313]	0.327	[0.317, 0.342]	0.374	[0.362, 0.387]	0.315	[0.306, 0.323]	0.227	[0.224, 0.231]	0.329	[0.319, 0.344]	0.000	[0.000, 0.000]	0.000	[0.000, 0.000]	0.000	[0.000, 0.000]	0.000	[0.000, 0.000]	0.199	[0.192, 0.205]	0.000	[0.000, 0.000]	0.000	[0.000, 0.000]	0.000	[0.000, 0.000]	0.328	[0.316, 0.342]	0.270	[0.259, 0.304]	0.370
		PPP	0.143	[0.139, 0.152]	0.162	[0.154, 0.166]	0.167	[0.149, 0.175]	0.155	[0.141, 0.166]	0.168	[0.160, 0.172]	0.155	[0.150, 0.162]	0.136	[0.117, 0.148]	0.201	[0.191, 0.206]	0.164	[0.148, 0.178]	0.123	[0.116, 0.131]	0.159	[0.154, 0.168]	0.281	[0.276, 0.284]	0.091	[0.085, 0.096]	0.000	[0.000, 0.000]	0.000	[0.000, 0.000]	0.000	[0.000, 0.000]	0.000	[0.000, 0.000]	0.173	[0.123, 0.187]	0.000	[0.000, 0.000]	0.000	[0.000, 0.000]	0.000	[0.000, 0.000]	0.151	[0.141, 0.163]	0.084	[0.056, 0.095]	0.027
Moderate	0.01	TPR	0.309	[0.288, 0.327]	0.207	[0.186, 0.220]	0.195	[0.182, 0.211]	0.000	[0.000, 0.000]	0.108	[0.088, 0.127]	0.000	[0.000, 0.000]	0.157	[0.135, 0.190]	0.000	[0.000, 0.000]	0.070	[0.023, 0.086]	0.163	[0.135, 0.174]	0.000	[0.000, 0.000]	0.000	[0.000, 0.000]	0.073	[0.008, 0.079]	0.000	[0.000, 0.000]	0.000	[0.000, 0.000]	0.000	[0.000, 0.000]	0.000	[0.000, 0.000]	0.000	[0.000, 0.000]	0.000	[0.000, 0.000]	0.000	[0.000, 0.000]	0.000	[0.000, 0.000]	0.000	[0.000, 0.100]	0.000	[0.000, 0.000]	0.000
		FPR	0.013	[0.011, 0.015]	0.013	[0.011, 0.014]	0.011	[0.009, 0.012]	0.000	[0.000, 0.000]	0.006	[0.005, 0.007]	0.000	[0.000, 0.000]	0.010	[0.009, 0.013]	0.000	[0.000, 0.000]	0.004	[0.001, 0.006]	0.010	[0.008, 0.012]	0.000	[0.000, 0.000]	0.000	[0.000, 0.000]	0.005	[0.000, 0.006]	0.000	[0.000, 0.000]	0.000	[0.000, 0.000]	0.000	[0.000, 0.000]	0.000	[0.000, 0.000]	0.000	[0.000, 0.000]	0.000	[0.000, 0.000]	0.000	[0.000, 0.000]	0.000	[0.000, 0.000]	0.000	[0.000, 0.008]	0.000	[0.000, 0.000]	0.000
		LR+	23.234	[21.217, 26.173]	16.567	[15.391, 18.400]	18.457	[16.957, 20.425]	0.000	[0.000, 0.000]	17.901	[15.388, 20.778]	0.000	[0.000, 0.000]	15.027	[13.373, 16.611]	0.000	[0.000, 0.000]	15.726	[14.094, 26.925]	15.596	[14.343, 17.902]	0.000	[0.000, 0.000]	0.000	[0.000, 0.000]	13.986	[13.073, 24.028]	0.000	[0.000, 0.000]	0.000	[0.000, 0.000]	0.000	[0.000, 0.000]	0.000	[0.000, 0.000]	0.000	[0.000, 0.000]	0.000	[0.000, 0.000]	0.000	[0.000, 0.000]	0.000	[0.000, 0.000]	0.000	[0.000, 13.147]	0.000	[0.000, 0.000]	0.000
		LR-	0.700	[0.682, 0.721]	0.803	[0.790, 0.823]	0.814	[0.798, 0.826]	1.000	[1.000, 1.000]	0.898	[0.879, 0.917]	1.000	[1.000, 1.000]	0.852	[0.821, 0.873]	1.000	[1.000, 1.000]	0.934	[0.919, 0.978]	0.846	[0.835, 0.872]	1.000	[1.000, 1.000]	1.000	[1.000, 1.000]	0.932	[0.926, 0.992]	1.000	[1.000, 1.000]	1.000	[1.000, 1.000]	1.000	[1.000, 1.000]	1.000	[1.000, 1.000]	1.000	[1.000, 1.000]	1.000	[1.000, 1.000]	1.000	[1.000, 1.000]	1.000	[1.000, 1.000]	1.000	[0.908, 1.000]	1.000	[1.000, 1.000]	1.000
		DOR	33.179	[30.423, 36.983]	20.633	[19.071, 22.951]	22.675	[20.792, 25.139]	0.000	[0.000, 0.000]	19.943	[17.000, 23.312]	0.000	[0.000, 0.000]	17.638	[15.590, 19.561]	0.000	[0.000, 0.000]	16.831	[15.254, 27.924]	18.440	[16.877, 21.041]	0.000	[0.000, 0.000]	0.000	[0.000, 0.000]	15.010	[13.951, 24.178]	0.000	[0.000, 0.000]	0.000	[0.000, 0.000]	0.000	[0.000, 0.000]	0.000	[0.000, 0.000]	0.000	[0.000, 0.000]	0.000	[0.000, 0.000]	0.000	[0.000, 0.000]	0.000	[0.000, 0.000]	0.000	[0.000, 13.989]	0.000	[0.000, 0.000]	0.000
		MCC	0.233	[0.223, 0.244]	0.162	[0.152, 0.173]	0.166	[0.157, 0.176]	0.000	[0.000, 0.000]	0.121	[0.105, 0.137]	0.000	[0.000, 0.000]	0.134	[0.120, 0.147]	0.000	[0.000, 0.000]	0.091	[0.063, 0.103]	0.140	[0.127, 0.150]	0.000	[0.000, 0.000]	0.000	[0.000, 0.000]	0.088	[0.044, 0.098]	0.000	[0.000, 0.000]	0.000	[0.000, 0.000]	0.000	[0.000, 0.000]	0.000	[0.000, 0.000]	0.000	[0.000, 0.000]	0.000	[0.000, 0.000]	0.000	[0.000, 0.000]	0.000	[0.000, 0.000]	0.000	[0.000, 0.095]	0.000	[0.000, 0.000]	0.000
		PPV	0.190	[0.176, 0.209]	0.143	[0.135, 0.157]	0.157	[0.146, 0.171]	0.000	[0.000, 0.000]	0.153	[0.135, 0.173]	0.000	[0.000, 0.000]	0.132	[0.119, 0.144]	0.000	[0.000, 0.000]	0.137	[0.125, 0.214]	0.136	[0.127, 0.153]	0.000	[0.000, 0.000]	0.000	[0.000, 0.000]	0.124	[0.117, 0.195]	0.000	[0.000, 0.000]	0.000	[0.000, 0.000]	0.000	[0.000, 0.000]	0.000	[0.000, 0.000]	0.000	[0.000, 0.000]	0.000	[0.000, 0.000]	0.000	[0.000, 0.000]	0.000	[0.000, 0.000]	0.000	[0.000, 0.117]	0.000	[0.000, 0.000]	0.000
		PPP	0.016	[0.014, 0.018]	0.014	[0.013, 0.016]	0.012	[0.011, 0.014]	0.000	[0.000, 0.000]	0.007	[0.006, 0.008]	0.000	[0.000, 0.000]	0.012	[0.010, 0.015]	0.000	[0.000, 0.000]	0.005	[0.001, 0.007]	0.012	[0.009, 0.013]	0.000	[0.000, 0.000]	0.000	[0.000, 0.000]	0.006	[0.000, 0.006]	0.000	[0.000, 0.000]	0.000	[0.000, 0.000]	0.000	[0.000, 0.000]	0.000	[0.000, 0.000]	0.000	[0.000, 0.000]	0.000	[0.000, 0.000]	0.000	[0.000, 0.000]	0.000	[0.000, 0.000]	0.000	[0.000, 0.009]	0.000	[0.000, 0.000]	0.000
	0.1	TPR	0.488	[0.467, 0.508]	0.432	[0.417, 0.453]	0.320	[0.308, 0.337]	0.001	[0.000, 0.371]	0.328	[0.313, 0.345]	0.355	[0.347, 0.365]	0.328	[0.311, 0.341]	0.000	[0.000, 0.315]	0.286	[0.261, 0.335]	0.301	[0.285, 0.317]	0.197	[0.189, 0.225]	0.000	[0.000, 0.000]	0.133	[0.118, 0.149]	0.000	[0.000, 0.000]	0.000	[0.000, 0.000]	0.000	[0.000, 0.000]	0.000	[0.000, 0.000]	0.000	[0.000, 0.000]	0.000	[0.000, 0.000]	0.000	[0.000, 0.000]	0.000	[0.000, 0.000]	0.261	[0.143, 0.294]	0.119	[0.000, 0.124]	0.054
		FPR	0.042	[0.037, 0.047]	0.049	[0.046, 0.054]	0.031	[0.028, 0.034]	0.000	[0.000, 0.035]	0.040	[0.037, 0.043]	0.047	[0.045, 0.050]	0.037	[0.034, 0.039]	0.000	[0.000, 0.055]	0.040	[0.035, 0.050]	0.033	[0.030, 0.036]	0.037	[0.035, 0.043]	0.000	[0.000, 0.000]	0.015	[0.012, 0.019]	0.000	[0.000, 0.000]	0.000	[0.000, 0.000]	0.000	[0.000, 0.000]	0.000	[0.000, 0.000]	0.000	[0.000, 0.000]	0.000	[0.000, 0.000]	0.000	[0.000, 0.000]	0.000	[0.000, 0.000]	0.039	[0.017, 0.044]	0.026	[0.000, 0.027]	0.008
		LR+	11.535	[10.602, 12.595]	8.779	[8.306, 9.211]	10.479	[9.737, 11.130]	7.222	[0.000, 12.732]	8.292	[7.846, 8.778]	7.572	[7.179, 7.977]	8.860	[8.425, 9.529]	0.000	[0.000, 7.751]	7.193	[6.620, 7.655]	9.030	[8.514, 9.777]	5.301	[4.993, 5.644]	0.000	[0.000, 0.000]	8.760	[7.717, 10.040]	0.000	[0.000, 0.000]	0.000	[0.000, 0.000]	0.000	[0.000, 0.000]	0.000	[0.000, 0.000]	0.000	[0.000, 0.000]	0.000	[0.000, 0.000]	0.000	[0.000, 0.000]	0.000	[0.000, 0.000]	6.770	[6.447, 8.456]	4.495	[0.000, 4.900]	7.015
		LR-	0.535	[0.516, 0.554]	0.598	[0.577, 0.612]	0.701	[0.687, 0.714]	0.999	[0.652, 1.000]	0.700	[0.683, 0.715]	0.677	[0.666, 0.685]	0.698	[0.685, 0.714]	1.000	[0.724, 1.000]	0.744	[0.700, 0.766]	0.723	[0.708, 0.739]	0.834	[0.809, 0.842]	1.000	[1.000, 1.000]	0.880	[0.867, 0.893]	1.000	[1.000, 1.000]	1.000	[1.000, 1.000]	1.000	[1.000, 1.000]	1.000	[1.000, 1.000]	1.000	[1.000, 1.000]	1.000	[1.000, 1.000]	1.000	[1.000, 1.000]	1.000	[1.000, 1.000]	0.769	[0.739, 0.872]	0.905	[0.899, 1.000]	0.953
		DOR	21.558	[20.061, 23.102]	14.689	[13.877, 15.599]	14.941	[13.883, 15.900]	7.228	[0.000, 18.292]	11.849	[11.172, 12.633]	11.187	[10.536, 11.916]	12.690	[11.982, 13.677]	0.000	[0.000, 8.631]	9.669	[9.068, 10.307]	12.483	[11.783, 13.474]	6.357	[5.951, 6.824]	0.000	[0.000, 0.000]	9.950	[8.866, 11.346]	0.000	[0.000, 0.000]	0.000	[0.000, 0.000]	0.000	[0.000, 0.000]	0.000	[0.000, 0.000]	0.000	[0.000, 0.000]	0.000	[0.000, 0.000]	0.000	[0.000, 0.000]	0.000	[0.000, 0.000]	8.805	[8.377, 9.949]	4.967	[0.000, 5.439]	7.360
		MCC	0.474	[0.465, 0.484]	0.406	[0.396, 0.418]	0.367	[0.356, 0.378]	0.017	[0.000, 0.403]	0.343	[0.332, 0.354]	0.345	[0.336, 0.356]	0.351	[0.341, 0.364]	0.000	[0.000, 0.289]	0.301	[0.286, 0.320]	0.338	[0.327, 0.350]	0.214	[0.203, 0.230]	0.000	[0.000, 0.000]	0.218	[0.208, 0.228]	0.000	[0.000, 0.000]	0.000	[0.000, 0.000]	0.000	[0.000, 0.000]	0.000	[0.000, 0.000]	0.000	[0.000, 0.000]	0.000	[0.000, 0.000]	0.000	[0.000, 0.000]	0.000	[0.000, 0.000]	0.279	[0.223, 0.296]	0.150	[0.000, 0.160]	0.126
		PPV	0.562	[0.541, 0.583]	0.494	[0.480, 0.506]	0.538	[0.520, 0.553]	0.445	[0.000, 0.586]	0.480	[0.466, 0.494]	0.457	[0.444, 0.470]	0.496	[0.484, 0.514]	0.000	[0.000, 0.463]	0.444	[0.424, 0.460]	0.501	[0.486, 0.521]	0.371	[0.357, 0.385]	0.000	[0.000, 0.000]	0.493	[0.462, 0.527]	0.000	[0.000, 0.000]	0.000	[0.000, 0.000]	0.000	[0.000, 0.000]	0.000	[0.000, 0.000]	0.000	[0.000, 0.000]	0.000	[0.000, 0.000]	0.000	[0.000, 0.000]	0.000	[0.000, 0.000]	0.429	[0.417, 0.484]	0.333	[0.000, 0.353]	0.438
		PPP	0.087	[0.081, 0.093]	0.087	[0.084, 0.093]	0.059	[0.057, 0.064]	0.000	[0.000, 0.069]	0.068	[0.065, 0.072]	0.078	[0.076, 0.080]	0.066	[0.062, 0.069]	0.000	[0.000, 0.081]	0.064	[0.058, 0.078]	0.060	[0.056, 0.064]	0.053	[0.051, 0.061]	0.000	[0.000, 0.000]	0.027	[0.023, 0.032]	0.000	[0.000, 0.000]	0.000	[0.000, 0.000]	0.000	[0.000, 0.000]	0.000	[0.000, 0.000]	0.000	[0.000, 0.000]	0.000	[0.000, 0.000]	0.000	[0.000, 0.000]	0.000	[0.000, 0.000]	0.061	[0.030, 0.069]	0.036	[0.000, 0.037]	0.012
Strong	0.01	TPR	0.000	[0.000, 0.013]	0.000	[0.000, 0.000]	0.000	[0.000, 0.000]	0.000	[0.000, 0.000]	0.000	[0.000, 0.000]	0.000	[0.000, 0.000]	0.000	[0.000, 0.000]	0.000	[0.000, 0.000]	0.000	[0.000, 0.006]	0.001	[0.000, 0.003]	0.000	[0.000, 0.000]	0.000	[0.000, 0.000]	0.002	[0.000, 0.006]	0.000	[0.000, 0.000]	0.000	[0.000, 0.000]	0.000	[0.000, 0.000]	0.000	[0.000, 0.000]	0.000	[0.000, 0.000]	0.000	[0.000, 0.000]	0.000	[0.000, 0.000]	0.000	[0.000, 0.000]	0.000	[0.000, 0.000]	0.000	[0.000, 0.000]	0.000
		FPR	0.000	[0.000, 0.000]	0.000	[0.000, 0.000]	0.000	[0.000, 0.000]	0.000	[0.000, 0.000]	0.000	[0.000, 0.000]	0.000	[0.000, 0.000]	0.000	[0.000, 0.000]	0.000	[0.000, 0.000]	0.000	[0.000, 0.000]	0.000	[0.000, 0.000]	0.000	[0.000, 0.000]	0.000	[0.000, 0.000]	0.000	[0.000, 0.000]	0.000	[0.000, 0.000]	0.000	[0.000, 0.000]	0.000	[0.000, 0.000]	0.000	[0.000, 0.000]	0.000	[0.000, 0.000]	0.000	[0.000, 0.000]	0.000	[0.000, 0.000]	0.000	[0.000, 0.000]	0.000	[0.000, 0.000]	0.000	[0.000, 0.000]	0.000
		LR+	0.000	[0.000, 1000.000]	0.000	[0.000, 0.000]	0.000	[0.000, 0.000]	0.000	[0.000, 0.000]	0.000	[0.000, 0.000]	0.000	[0.000, 0.000]	0.000	[0.000, 0.000]	0.000	[0.000, 0.000]	0.000	[0.000, 630.871]	1000.000	[0.000, 1000.000]	0.000	[0.000, 0.000]	0.000	[0.000, 0.000]	49.490	[0.000, 1000.000]	0.000	[0.000, 0.000]	0.000	[0.000, 0.000]	0.000	[0.000, 0.000]	0.000	[0.000, 0.000]	0.000	[0.000, 0.000]	0.000	[0.000, 0.000]	0.000	[0.000, 0.000]	0.000	[0.000, 0.000]	0.000	[0.000, 0.000]	0.000	[0.000, 0.000]	0.000
		LR-	1.000	[0.987, 1.000]	1.000	[1.000, 1.000]	1.000	[1.000, 1.000]	1.000	[1.000, 1.000]	1.000	[1.000, 1.000]	1.000	[1.000, 1.000]	1.000	[1.000, 1.000]	1.000	[1.000, 1.000]	1.000	[0.994, 1.000]	0.999	[0.997, 1.000]	1.000	[1.000, 1.000]	1.000	[1.000, 1.000]	0.998	[0.994, 1.000]	1.000	[1.000, 1.000]	1.000	[1.000, 1.000]	1.000	[1.000, 1.000]	1.000	[1.000, 1.000]	1.000	[1.000, 1.000]	1.000	[1.000, 1.000]	1.000	[1.000, 1.000]	1.000	[1.000, 1.000]	1.000	[1.000, 1.000]	1.000	[1.000, 1.000]	1.000
		DOR	0.000	[0.000, 1000.000]	0.000	[0.000, 0.000]	0.000	[0.000, 0.000]	0.000	[0.000, 0.000]	0.000	[0.000, 0.000]	0.000	[0.000, 0.000]	0.000	[0.000, 0.000]	0.000	[0.000, 0.000]	0.000	[0.000, 632.403]	1000.000	[0.000, 1000.000]	0.000	[0.000, 0.000]	0.000	[0.000, 0.000]	49.598	[0.000, 1000.000]	0.000	[0.000, 0.000]	0.000	[0.000, 0.000]	0.000	[0.000, 0.000]	0.000	[0.000, 0.000]	0.000	[0.000, 0.000]	0.000	[0.000, 0.000]	0.000	[0.000, 0.000]	0.000	[0.000, 0.000]	0.000	[0.000, 0.000]	0.000	[0.000, 0.000]	0.000
		MCC	0.000	[0.000, 0.098]	0.000	[0.000, 0.000]	0.000	[0.000, 0.000]	0.000	[0.000, 0.000]	0.000	[0.000, 0.000]	0.000	[0.000, 0.000]	0.000	[0.000, 0.000]	0.000	[0.000, 0.000]	0.000	[0.000, 0.063]	0.029	[0.000, 0.052]	0.000	[0.000, 0.000]	0.000	[0.000, 0.000]	0.027	[0.000, 0.062]	0.000	[0.000, 0.000]	0.000	[0.000, 0.000]	0.000	[0.000, 0.000]	0.000	[0.000, 0.000]	0.000	[0.000, 0.000]	0.000	[0.000, 0.000]	0.000	[0.000, 0.000]	0.000	[0.000, 0.000]	0.000	[0.000, 0.000]	0.000	[0.000, 0.000]	0.000
		PPV	0.000	[0.000, 1.000]	0.000	[0.000, 0.000]	0.000	[0.000, 0.000]	0.000	[0.000, 0.000]	0.000	[0.000, 0.000]	0.000	[0.000, 0.000]	0.000	[0.000, 0.000]	0.000	[0.000, 0.000]	0.000	[0.000, 0.863]	1.000	[0.000, 1.000]	0.000	[0.000, 0.000]	0.000	[0.000, 0.000]	0.333	[0.000, 1.000]	0.000	[0.000, 0.000]	0.000	[0.000, 0.000]	0.000	[0.000, 0.000]	0.000	[0.000, 0.000]	0.000	[0.000, 0.000]	0.000	[0.000, 0.000]	0.000	[0.000, 0.000]	0.000	[0.000, 0.000]	0.000	[0.000, 0.000]	0.000	[0.000, 0.000]	0.000
		PPP	0.000	[0.000, 0.000]	0.000	[0.000, 0.000]	0.000	[0.000, 0.000]	0.000	[0.000, 0.000]	0.000	[0.000, 0.000]	0.000	[0.000, 0.000]	0.000	[0.000, 0.000]	0.000	[0.000, 0.000]	0.000	[0.000, 0.000]	0.000	[0.000, 0.000]	0.000	[0.000, 0.000]	0.000	[0.000, 0.000]	0.000	[0.000, 0.000]	0.000	[0.000, 0.000]	0.000	[0.000, 0.000]	0.000	[0.000, 0.000]	0.000	[0.000, 0.000]	0.000	[0.000, 0.000]	0.000	[0.000, 0.000]	0.000	[0.000, 0.000]	0.000	[0.000, 0.000]	0.000	[0.000, 0.000]	0.000	[0.000, 0.000]	0.000
	0.1	TPR	0.210	[0.193, 0.227]	0.058	[0.038, 0.097]	0.084	[0.051, 0.108]	0.000	[0.000, 0.000]	0.007	[0.000, 0.032]	0.000	[0.000, 0.000]	0.000	[0.000, 0.001]	0.000	[0.000, 0.000]	0.016	[0.000, 0.027]	0.062	[0.003, 0.075]	0.000	[0.000, 0.000]	0.000	[0.000, 0.000]	0.006	[0.002, 0.015]	0.000	[0.000, 0.000]	0.000	[0.000, 0.000]	0.000	[0.000, 0.000]	0.000	[0.000, 0.000]	0.000	[0.000, 0.000]	0.000	[0.000, 0.000]	0.000	[0.000, 0.000]	0.000	[0.000, 0.000]	0.000	[0.000, 0.000]	0.000	[0.000, 0.000]	0.000
		FPR	0.005	[0.004, 0.006]	0.002	[0.001, 0.003]	0.002	[0.001, 0.003]	0.000	[0.000, 0.000]	0.000	[0.000, 0.001]	0.000	[0.000, 0.000]	0.000	[0.000, 0.000]	0.000	[0.000, 0.000]	0.000	[0.000, 0.001]	0.003	[0.000, 0.003]	0.000	[0.000, 0.000]	0.000	[0.000, 0.000]	0.000	[0.000, 0.000]	0.000	[0.000, 0.000]	0.000	[0.000, 0.000]	0.000	[0.000, 0.000]	0.000	[0.000, 0.000]	0.000	[0.000, 0.000]	0.000	[0.000, 0.000]	0.000	[0.000, 0.000]	0.000	[0.000, 0.000]	0.000	[0.000, 0.000]	0.000	[0.000, 0.000]	0.000
		LR+	39.302	[35.386, 46.963]	33.029	[25.345, 44.444]	43.432	[36.171, 61.412]	0.000	[0.000, 0.000]	17.273	[0.000, 1000.000]	0.000	[0.000, 0.000]	0.000	[0.000, 1000.000]	0.000	[0.000, 0.000]	33.234	[0.000, 1000.000]	24.206	[22.934, 1000.000]	0.000	[0.000, 0.000]	0.000	[0.000, 0.000]	32.814	[24.153, 1000.000]	0.000	[0.000, 0.000]	0.000	[0.000, 0.000]	0.000	[0.000, 0.000]	0.000	[0.000, 0.000]	0.000	[0.000, 0.000]	0.000	[0.000, 0.000]	0.000	[0.000, 0.000]	0.000	[0.000, 0.000]	0.000	[0.000, 0.000]	0.000	[0.000, 0.000]	0.000
		LR-	0.794	[0.778, 0.811]	0.944	[0.906, 0.963]	0.918	[0.894, 0.950]	1.000	[1.000, 1.000]	0.993	[0.969, 1.000]	1.000	[1.000, 1.000]	1.000	[0.999, 1.000]	1.000	[1.000, 1.000]	0.984	[0.973, 1.000]	0.940	[0.928, 0.998]	1.000	[1.000, 1.000]	1.000	[1.000, 1.000]	0.994	[0.985, 0.998]	1.000	[1.000, 1.000]	1.000	[1.000, 1.000]	1.000	[1.000, 1.000]	1.000	[1.000, 1.000]	1.000	[1.000, 1.000]	1.000	[1.000, 1.000]	1.000	[1.000, 1.000]	1.000	[1.000, 1.000]	1.000	[1.000, 1.000]	1.000	[1.000, 1.000]	1.000
		DOR	49.470	[44.679, 59.249]	34.984	[27.045, 47.073]	47.303	[39.160, 66.261]	0.000	[0.000, 0.000]	17.390	[0.000, 1000.000]	0.000	[0.000, 0.000]	0.000	[0.000, 1000.000]	0.000	[0.000, 0.000]	33.766	[0.000, 1000.000]	25.738	[23.856, 1000.000]	0.000	[0.000, 0.000]	0.000	[0.000, 0.000]	33.003	[24.267, 1000.000]	0.000	[0.000, 0.000]	0.000	[0.000, 0.000]	0.000	[0.000, 0.000]	0.000	[0.000, 0.000]	0.000	[0.000, 0.000]	0.000	[0.000, 0.000]	0.000	[0.000, 0.000]	0.000	[0.000, 0.000]	0.000	[0.000, 0.000]	0.000	[0.000, 0.000]	0.000
		MCC	0.387	[0.374, 0.404]	0.196	[0.155, 0.255]	0.245	[0.192, 0.279]	0.000	[0.000, 0.000]	0.061	[0.000, 0.144]	0.000	[0.000, 0.000]	0.000	[0.000, 0.030]	0.000	[0.000, 0.000]	0.104	[0.000, 0.137]	0.194	[0.044, 0.219]	0.000	[0.000, 0.000]	0.000	[0.000, 0.000]	0.063	[0.040, 0.104]	0.000	[0.000, 0.000]	0.000	[0.000, 0.000]	0.000	[0.000, 0.000]	0.000	[0.000, 0.000]	0.000	[0.000, 0.000]	0.000	[0.000, 0.000]	0.000	[0.000, 0.000]	0.000	[0.000, 0.000]	0.000	[0.000, 0.000]	0.000	[0.000, 0.000]	0.000
		PPV	0.814	[0.797, 0.839]	0.786	[0.738, 0.832]	0.828	[0.801, 0.872]	0.000	[0.000, 0.000]	0.657	[0.000, 1.000]	0.000	[0.000, 0.000]	0.000	[0.000, 1.000]	0.000	[0.000, 0.000]	0.787	[0.000, 1.000]	0.729	[0.718, 1.000]	0.000	[0.000, 0.000]	0.000	[0.000, 0.000]	0.785	[0.729, 1.000]	0.000	[0.000, 0.000]	0.000	[0.000, 0.000]	0.000	[0.000, 0.000]	0.000	[0.000, 0.000]	0.000	[0.000, 0.000]	0.000	[0.000, 0.000]	0.000	[0.000, 0.000]	0.000	[0.000, 0.000]	0.000	[0.000, 0.000]	0.000	[0.000, 0.000]	0.000
		PPP	0.026	[0.023, 0.028]	0.007	[0.005, 0.013]	0.010	[0.006, 0.013]	0.000	[0.000, 0.000]	0.001	[0.000, 0.004]	0.000	[0.000, 0.000]	0.000	[0.000, 0.000]	0.000	[0.000, 0.000]	0.002	[0.000, 0.003]	0.008	[0.000, 0.010]	0.000	[0.000, 0.000]	0.000	[0.000, 0.000]	0.001	[0.000, 0.002]	0.000	[0.000, 0.000]	0.000	[0.000, 0.000]	0.000	[0.000, 0.000]	0.000	[0.000, 0.000]	0.000	[0.000, 0.000]	0.000	[0.000, 0.000]	0.000	[0.000, 0.000]	0.000	[0.000, 0.000]	0.000	[0.000, 0.000]	0.000	[0.000, 0.000]	0.000
Data Set	size	data prior
ClinVar (B, LB), HGMD (DM, DM?)	33773	0.31614
The data for this sheet comes from the Annotate all Missense challenge; see Analyzed Challenges in the supplementary text. The classification type evaluation measures how well does a method separate the 'pathogenic' (positives) and 'benign' (negatives) variants. All variants classsified as disease mutation by HGMD (DM + DM?) with high and low confidence are labeled as 'pathogenic'. The variants c…
[truncated: 5 more columns]
