# Supplementary material for: CAGI, the Critical Assessment of Genome Interpretation, establishes progress and prospects for computational genetic variant interpretation methods
Source: Genome Biol. 2024 Feb 22;25:53. doi: 10.1186/s13059-023-03113-6 (PMC10882881; doi:10.1186/s13059-023-03113-6)
Supplement: Supplementary file 5 — Additional file 5: Table S5. Analysis of cancer challenges. [file 13059_2023_3113_MOESM5_ESM.xls]

## Sheet: ENIGMA
Measures	LEAP	LEAP CI	TBI	TBI CI	Revel	Revel CI	Evolutionary Action	Evolutionary Action CI	MutPred2	MutPred2 CI	Bologna	Bologna CI	AIBI	AIBI CI	PolyPhen-2	PolyPhen-2 CI
COV	0.994		0.994		0.978		0.994		0.994		0.994		0.978		0.978
AUC	0.979*	[0.962, 0.992]	0.973*	[0.946, 0.992]	0.926*	[0.844, 0.992]	0.920*	[0.877, 0.958]	0.860*	[0.770, 0.935]	0.714*	[0.593, 0.830]	0.637	[0.487, 0.787]	0.683*	[0.562, 0.799]
Data Set	size	data prior
ENIGMA	321	0.05296
The data for this sheet comes from the ENIGMA challenge; see Analyzed Challenges in the supplementary text. The classification type evaluation measures how well does a method separate the 'pathogenic' (positives) and 'benign' (negatives) variants. All the variants classsified by the ENIGMA consortium as pathogenic or likely pathogenic are defined to be 'pathogenic'; if classified as not pathogeni…

## Sheet: BRCA
Measures	MutPred1	MutPred1 CI	Bologna	Bologna CI	Maryland	Maryland CI	Evolutionary Action	Evolutionary Action CI	Yates	Yates CI	PolyPhen-2	PolyPhen-2 CI
COV	1.000		1.000		1.000		1.000		1.000		1.000
AUC	0.880*	[0.640, 1.000]	0.840*	[0.580, 1.000]	0.700	[0.400, 0.960]	0.400	[0.080, 0.760]	0.360	[0.000, 0.680]	0.400	[0.120, 0.720]
Data Set	size	data prior
BRCA	10	0.5
The data for this sheet comes from the BRCA challenge; see Analyzed Challenges in the supplementary text. The classification type evaluation measures how well does a method separate the 'pathogenic' (positives) and 'benign' (negatives) variants. A variant is defined to be 'pathogenic' if it was classified as such by Myriad Genetics, otherwise it is considered to be 'benign'. The data prior corres…
