# Supplementary material for: CAGI, the Critical Assessment of Genome Interpretation, establishes progress and prospects for computational genetic variant interpretation methods
Source: Genome Biol. 2024 Feb 22;25:53. doi: 10.1186/s13059-023-03113-6 (PMC10882881; doi:10.1186/s13059-023-03113-6)
Supplement: Supplementary file 6 — Additional file 6: Table S6. Analysis of splicing and transcription challenges. [file 13059_2023_3113_MOESM6_ESM.xls]

## Sheet: eQTL1
Measures	Giffordlab	Giffordlab CI	UW-Madison	UW-Madison CI	Kundajelab	Kundajelab CI	Yue	Yue CI	gkmSVM	gkmSVM CI	ReNe	ReNe CI	Astar	Astar CI
COV	1.000		1.000		1.000		1.000		1.000		1.000		1.000
AUC	0.808*	[0.784, 0.829]	0.787*	[0.762, 0.810]	0.777*	[0.755, 0.801]	0.719*	[0.696, 0.742]	0.693*	[0.667, 0.722]	0.671*	[0.649, 0.694]	0.652*	[0.625, 0.679]
Data Set	size	data prior
eQTL1	3006	0.12275
The data for this sheet comes from the first part of the eQTL challenge; see Analyzed Challenges in the supplementary text. The classification type evaluation measures how well does a method separate the 'regulatory-hit' (positives) and 'non regulatory-hit' (negatives) variants. A variant is labeled as a 'regulatory-hit' if a significant activation of reporter gene expression was measured experim…

## Sheet: eQTL2
Measures	Giffordlab	Giffordlab CI	gkmSVM	gkmSVM CI	UW-Madison	UW-Madison CI	Yue	Yue CI	ReNe	ReNe CI	Astar	Astar CI
COV	1.000		1.000		1.000		1.000		1.000		1.000
R-Squared	0.132*	[0.088, 0.180]	-1.835	[-2.691, -1.274]	0.028	[-0.020, 0.075]	0.010	[-0.017, 0.029]	-0.161	[-0.265, -0.082]	-0.004	[-0.023, 0.006]
RMSE	0.368	[0.310, 0.421]	0.665	[0.605, 0.726]	0.389	[0.337, 0.441]	0.393	[0.345, 0.445]	0.426	[0.377, 0.475]	0.396	[0.347, 0.450]
Pearson's correlation	0.407*	[0.341, 0.483]	0.333*	[0.256, 0.419]	0.192*	[0.102, 0.282]	0.114*	[0.030, 0.199]	0.019	[-0.080, 0.103]	0.026	[-0.044, 0.093]
Spearman's rank correlation	0.450*	[0.383, 0.518]	0.342*	[0.261, 0.415]	0.218*	[0.136, 0.299]	0.105*	[0.015, 0.189]	0.007	[-0.081, 0.094]	0.030	[-0.051, 0.113]
Kendall's Tau	0.310*	[0.261, 0.360]	0.234*	[0.179, 0.287]	0.148*	[0.091, 0.202]	0.074*	[0.019, 0.133]	0.004	[-0.053, 0.062]	0.021	[-0.036, 0.081]
AUC	0.655*	[0.602, 0.704]	0.577*	[0.523, 0.631]	0.562*	[0.506, 0.616]	0.510	[0.458, 0.564]	0.563*	[0.524, 0.605]	0.511	[0.455, 0.566]
Data Set	size	data prior
eQTL2	401	0.26185
The data for this sheet comes from the second part of the eQTL challenge; see Analyzed Challenges in the supplementary text. The regression type evaluation measures how well a method predicts a varaint's log2 allelic skew ratio measured by the experiment. The classification type evaluation measures how well does a method separate the 'emVar' (expression modulating variants, positives) and 'non em…

## Sheet: MapSy1
Measures	Deep Genomics	Deep Genomics CI	MMSplice	MMSplice CI	Tokyo	Tokyo CI	Bologna	Bologna CI	Bar Ilan	Bar Ilan CI
COV	0.999		1.000		1.000		1.000		1.000
R-Squared	0.181*	[0.130, 0.229]	0.118*	[0.041, 0.182]	0.054*	[0.024, 0.078]	-0.178	[-0.252, -0.123]	-0.358	[-0.462, -0.278]
RMSE	0.922	[0.842, 0.997]	0.956	[0.886, 1.018]	0.990	[0.909, 1.071]	1.105	[1.026, 1.180]	1.186	[1.100, 1.267]
Pearson's correlation	0.447*	[0.365, 0.526]	0.362*	[0.283, 0.431]	0.251*	[0.196, 0.303]	-0.003	[-0.088, 0.081]	NaN*	[NaN, NaN]
Spearman's rank correlation	0.360*	[0.302, 0.416]	0.331*	[0.271, 0.387]	0.238*	[0.180, 0.293]	-0.068	[-0.130, -0.010]	NaN*	[NaN, NaN]
Kendall's Tau	0.252*	[0.210, 0.295]	0.229*	[0.189, 0.267]	0.159*	[0.121, 0.197]	-0.050	[-0.095, -0.007]	NaN*	[NaN, NaN]
Data Set	size
MaPSy vivo	797
The data for this sheet comes from the MaPSy challenge; see Analyzed Challenges in the supplementary text. The regression type evaluation measures how well a method predicts the log2 allelic skew ratio measured in vivo by the experiment. The three correlations for Bar Ilan are undefined because all of its predictions are 0.5.

## Sheet: MapSy2
Measures	MMSplice	MMSplice CI	Tokyo	Tokyo CI	Deep Genomics	Deep Genomics CI	Bologna	Bologna CI	Bar Ilan	Bar Ilan CI
COV	1.000		1.000		0.999		1.000		1.000
R-Squared	0.313*	[0.255, 0.358]	0.176*	[0.144, 0.207]	0.187*	[0.149, 0.223]	-0.323	[-0.430, -0.243]	-0.352	[-0.436, -0.285]
RMSE	0.745	[0.691, 0.797]	0.815	[0.757, 0.874]	0.811	[0.758, 0.866]	1.033	[0.970, 1.094]	1.045	[0.977, 1.117]
Pearson's correlation	0.573*	[0.527, 0.620]	0.488*	[0.431, 0.539]	0.480*	[0.416, 0.540]	0.090*	[0.019, 0.161]	NaN*	[NaN, NaN]
Spearman's rank correlation	0.597*	[0.556, 0.636]	0.525*	[0.482, 0.566]	0.500*	[0.448, 0.547]	0.063*	[0.003, 0.124]	NaN*	[NaN, NaN]
Kendall's Tau	0.423*	[0.389, 0.456]	0.362*	[0.328, 0.393]	0.354*	[0.317, 0.391]	0.047*	[0.002, 0.098]	NaN*	[NaN, NaN]
Data Set	size
MaPSy vitro	797
The data for this sheet comes from the MaPSy challenge; see Analyzed Challenges in the supplementary text. The regression type evaluation measures how well a method predicts the log2 allelic skew ratio measured in vitro by the experiment. The three correlations for Bar Ilan are undefined because all of its predictions are 0.5.

## Sheet: MaPSy3
Measures	Tokyo	Tokyo CI	MMSplice	MMSplice CI	Deep Genomics	Deep Genomics CI	Bar Ilan	Bar Ilan CI	Bologna	Bologna CI
COV	1.000		1.000		0.999		1.000		1.000
AUC	0.835*	[0.761, 0.899]	0.794*	[0.708, 0.869]	0.757*	[0.691, 0.824]	0.681*	[0.586, 0.758]	0.447	[0.351, 0.536]
Data Set	size	data prior
MaPSy splicing	797	0.037641
The data for this sheet comes from the MaPSy challenge; see Analyzed Challenges in the supplementary text. The classification type evaluation measures how well does a method separate the 'pathogenic' (positives) variants from the 'benign' (negatives). A variant's class label is defined based on its log2 allelic skew ratios observed in vivo and in vitro. If both the ratios changed by 1.5 fold or m…

## Sheet: VexSeq1
Measures	MMSplice	MMSplice CI	NHGRI	NHGRI CI	Sun Yat-sen	Sun Yat-sen CI	Bar Ilan	Bar Ilan CI	Berkeley	Berkeley CI
COV	1.000		1.000		1.000		1.000		1.000
R-Squared	0.456*	[0.346, 0.544]	0.245*	[0.142, 0.327]	0.290*	[0.154, 0.403]	0.222*	[0.144, 0.287]	0.156*	[0.023, 0.261]
RMSE	9.909	[9.224, 10.613]	11.678	[10.654, 12.628]	11.322	[10.448, 12.196]	11.851	[10.932, 12.792]	12.341	[11.455, 13.185]
Pearson's correlation	0.675*	[0.591, 0.738]	0.500*	[0.393, 0.599]	0.566*	[0.471, 0.650]	0.490*	[0.380, 0.572]	0.430*	[0.321, 0.521]
Spearman's rank correlation	0.377*	[0.326, 0.424]	0.321*	[0.274, 0.366]	0.199*	[0.149, 0.251]	0.140*	[0.092, 0.194]	0.072*	[0.021, 0.122]
Kendall's Tau	0.271*	[0.231, 0.310]	0.219*	[0.186, 0.248]	0.135*	[0.099, 0.166]	0.095*	[0.060, 0.131]	0.048*	[0.012, 0.084]
AUC	0.712*	[0.655, 0.766]	0.639*	[0.585, 0.692]	0.579*	[0.516, 0.638]	0.584*	[0.529, 0.643]	0.518	[0.455, 0.580]
Data Set	size	data prior
VexSeq over-splicing	1098	0.064663
The data for this sheet comes from the VexSeq challenge; see Analyzed Challenges in the supplementary text. The regression type evaluation measures how well a method predicts ΔΨ (delta Percent Spliced-In) values measured by the experiment. The classification type evaluation measures how well does a method separate the 'over-spliced' (positives) and 'not over-spliced' (negatives) variants. A varia…

## Sheet: VexSeq2
Measures	MMSplice	MMSplice CI	Sun Yat-sen	Sun Yat-sen CI	NHGRI	NHGRI CI	Bar Ilan	Bar Ilan CI	Berkeley	Berkeley CI
COV	1.000		1.000		1.000		1.000		1.000
R-Squared	0.456*	[0.344, 0.547]	0.285*	[0.145, 0.389]	0.245*	[0.140, 0.340]	0.222*	[0.143, 0.287]	0.156*	[0.016, 0.259]
RMSE	9.909	[9.231, 10.631]	11.363	[10.566, 12.147]	11.678	[10.687, 12.634]	11.851	[10.941, 12.744]	12.341	[11.443, 13.191]
Pearson's correlation	0.675*	[0.597, 0.739]	0.555*	[0.455, 0.638]	0.500*	[0.393, 0.598]	0.490*	[0.384, 0.575]	0.430*	[0.316, 0.534]
Spearman's rank correlation	0.377*	[0.322, 0.425]	0.183*	[0.133, 0.234]	0.321*	[0.270, 0.367]	0.140*	[0.091, 0.190]	0.072*	[0.020, 0.124]
Kendall's Tau	0.271*	[0.235, 0.308]	0.124*	[0.089, 0.159]	0.219*	[0.183, 0.251]	0.095*	[0.060, 0.131]	0.048*	[0.014, 0.084]
AUC	0.776*	[0.717, 0.830]	0.784*	[0.734, 0.828]	0.752*	[0.695, 0.804]	0.665*	[0.602, 0.729]	0.675*	[0.622, 0.729]
Data Set	size	data prior
VexSeq under-splicing	1098	0.07286
The data for this sheet comes from the VexSeq challenge; see Analyzed Challenges in the supplementary text. The regression type evaluation measures how well a method predicts ΔΨ (delta Percent Spliced-In) values measured by the experiment. The classification type evaluation measures how well does a method separate the 'under-spliced' (positives) and 'not under-spliced' (negatives) variants. A var…

## Sheet: RegSatProm1
Measures	Ensemble	Ensemble CI	SURF	SURF CI	Epimetheans	Epimetheans CI	ANA	ANA CI	Gao group	Gao group CI	Autosome-RU	Autosome-RU CI	BIU	BIU CI
COV	1.000		1.000		1.000		0.916		1.000		1.000		1.000
R-Squared	0.284*	[0.261, 0.305]	0.264*	[0.238, 0.289]	-2.773	[-3.135, -2.484]	-0.777	[-0.841, -0.721]	-2.793	[-3.102, -2.546]	-2.521	[-2.863, -2.244]	-0.712	[-0.791, -0.636]
RMSE	0.344	[0.326, 0.362]	0.348	[0.333, 0.364]	0.789	[0.775, 0.803]	0.556	[0.537, 0.576]	0.791	[0.778, 0.804]	0.762	[0.753, 0.771]	0.531	[0.507, 0.554]
Pearson's correlation	0.558*	[0.535, 0.582]	0.514*	[0.486, 0.537]	0.234*	[0.210, 0.259]	0.361*	[0.324, 0.396]	0.071*	[0.051, 0.090]	0.122*	[0.105, 0.139]	-0.030	[-0.068, 0.012]
Spearman's rank correlation	0.416*	[0.396, 0.436]	0.406*	[0.387, 0.426]	0.262*	[0.240, 0.283]	0.184*	[0.162, 0.208]	0.050*	[0.031, 0.071]	0.082*	[0.062, 0.101]	0.047*	[0.022, 0.072]
Kendall's Tau	0.299*	[0.285, 0.314]	0.290*	[0.276, 0.305]	0.190*	[0.175, 0.206]	0.125*	[0.110, 0.141]	0.039*	[0.024, 0.055]	0.067*	[0.052, 0.083]	0.039*	[0.020, 0.058]
AUC	0.711*	[0.686, 0.734]	0.667*	[0.642, 0.691]	0.620*	[0.594, 0.645]	0.412	[0.384, 0.438]	0.527*	[0.504, 0.549]	0.500	[0.500, 0.500]	0.523*	[0.512, 0.536]
Data Set	size	data prior
RegSat promotor expression increase	6868	0.055329
The data for this sheet comes from the Regulation Saturation challenge. Only the variants coming from the promoters are considered in this sheet; see Analyzed Challenges in the supplementary text. The regression type evaluation measures how well a method predicts a variant's effect on expression, obtained as a coefficient from fitting a multiple linear regression model to the experimental data. T…

## Sheet: RegSatProm2
Measures	Ensemble	Ensemble CI	SURF	SURF CI	Epimetheans	Epimetheans CI	ANA	ANA CI	Gao group	Gao group CI	BIU	BIU CI	Autosome-RU	Autosome-RU CI
COV	1.000		1.000		1.000		0.916		1.000		1.000		1.000
R-Squared	0.284*	[0.261, 0.305]	0.264*	[0.236, 0.289]	-2.773	[-3.127, -2.472]	-0.777	[-0.840, -0.717]	-2.793	[-3.103, -2.515]	-0.523	[-0.594, -0.457]	-2.521	[-2.871, -2.257]
RMSE	0.344	[0.326, 0.360]	0.348	[0.333, 0.364]	0.789	[0.775, 0.803]	0.556	[0.538, 0.576]	0.791	[0.779, 0.805]	0.501	[0.479, 0.523]	0.762	[0.753, 0.772]
Pearson's correlation	0.558*	[0.533, 0.581]	0.514*	[0.488, 0.539]	0.234*	[0.207, 0.260]	0.361*	[0.323, 0.398]	0.071*	[0.050, 0.092]	0.020	[-0.016, 0.062]	0.122*	[0.106, 0.138]
Spearman's rank correlation	0.416*	[0.397, 0.436]	0.406*	[0.386, 0.425]	0.262*	[0.240, 0.283]	0.184*	[0.162, 0.204]	0.050*	[0.030, 0.070]	0.058*	[0.035, 0.081]	0.082*	[0.063, 0.101]
Kendall's Tau	0.299*	[0.284, 0.314]	0.290*	[0.275, 0.305]	0.190*	[0.175, 0.206]	0.125*	[0.110, 0.140]	0.039*	[0.024, 0.055]	0.048*	[0.028, 0.068]	0.067*	[0.051, 0.083]
AUC	0.809*	[0.794, 0.823]	0.807*	[0.792, 0.821]	0.715*	[0.697, 0.732]	0.749*	[0.734, 0.765]	0.555*	[0.540, 0.571]	0.521*	[0.515, 0.528]	0.500	[0.500, 0.500]
Data Set	size	data prior
RegSat promotor expression decrease	6868	0.13468
The data for this sheet comes from the Regulation Saturation challenge. Only the variants coming from the promoters are considered in this sheet; see Analyzed Challenges in the supplementary text. The regression type evaluation measures how well a method predicts a variant's effect on expression, obtained as a coefficient from fitting a multiple linear regression model to the experimental data. T…

## Sheet: RegSatEnh1
Measures	SURF	SURF CI	Ensemble	Ensemble CI	Epimetheans	Epimetheans CI	ANA	ANA CI	BIU	BIU CI	Gao group	Gao group CI	Autosome-RU	Autosome-RU CI
COV	1.000		1.000		1.000		1.000		1.000		1.000		1.000
R-Squared	0.164*	[0.131, 0.198]	0.236*	[0.201, 0.270]	-2.226	[-2.495, -2.003]	-1.799	[-2.050, -1.590]	-0.584	[-0.695, -0.485]	-3.005	[-3.343, -2.732]	-3.438	[-3.888, -3.092]
RMSE	0.362	[0.344, 0.380]	0.346	[0.330, 0.363]	0.711	[0.694, 0.728]	0.663	[0.649, 0.676]	0.499	[0.482, 0.515]	0.793	[0.779, 0.806]	0.834	[0.825, 0.843]
Pearson's correlation	0.411*	[0.374, 0.446]	0.487*	[0.450, 0.523]	0.187*	[0.156, 0.218]	0.185*	[0.158, 0.211]	0.133*	[0.093, 0.170]	0.030*	[0.009, 0.049]	0.117*	[0.102, 0.133]
Spearman's rank correlation	0.320*	[0.298, 0.343]	0.346*	[0.324, 0.367]	0.217*	[0.194, 0.240]	0.153*	[0.128, 0.177]	0.057*	[0.032, 0.085]	0.030*	[0.008, 0.051]	0.100*	[0.080, 0.119]
Kendall's Tau	0.226*	[0.210, 0.243]	0.245*	[0.229, 0.260]	0.156*	[0.140, 0.170]	0.124*	[0.104, 0.146]	0.046*	[0.024, 0.067]	0.024*	[0.007, 0.040]	0.082*	[0.066, 0.098]
AUC	0.643*	[0.621, 0.665]	0.599*	[0.575, 0.621]	0.597*	[0.575, 0.623]	0.543*	[0.529, 0.559]	0.525*	[0.515, 0.536]	0.538*	[0.521, 0.554]	0.498	[0.497, 0.500]
Data Set	size	data prior
RegSat enhancer expression increase	6295	0.087053
The data for this sheet comes from the Regulation Saturation challenge. Only the variants coming from the enhancers are considered in this sheet; see Analyzed Challenges in the supplementary text. The regression type evaluation measures how well a method predicts a variant's effect on expression, obtained as a coefficient from fitting a multiple linear regression model to the experimental data. T…

[truncated: 1 more sheets: RegSatEnh2]
