# Supplementary material for: CAGI, the Critical Assessment of Genome Interpretation, establishes progress and prospects for computational genetic variant interpretation methods
Source: Genome Biol. 2024 Feb 22;25:53. doi: 10.1186/s13059-023-03113-6 (PMC10882881; doi:10.1186/s13059-023-03113-6)
Supplement: Supplementary file 7 — Additional file 7: Table S7. Analysis of the complex trait challenge: Crohn’s disease (CAGI4). [file 13059_2023_3113_MOESM7_ESM.xls]

## Sheet: Crohns
Measures	Maryland	Maryland CI	London	London CI	BIU	BIU CI	Padua	Padua CI	Brodie	Brodie CI	Bromberg 2	Bromberg 2 CI	Qiagen	Qiagen CI	Bromberg	Bromberg CI	Vihinen	Vihinen CI	Bologna	Bologna CI	Evolutionary Action	Evolutionary Action CI	NMTF2	NMTF2 CI	NMTF	NMTF CI	Mooney-Radivojac	Mooney-Radivojac CI
COV	1.000		1.000		1.000		1.000		1.000		1.000		1.000		1.000		1.000		1.000		1.000		1.000		1.000		1.000
AUC	0.722*	[0.639, 0.803]	0.658*	[0.572, 0.739]	0.642*	[0.555, 0.720]	0.609*	[0.517, 0.695]	0.591	[0.495, 0.688]	0.550	[0.473, 0.629]	0.549	[0.461, 0.630]	0.538	[0.446, 0.627]	0.524	[0.437, 0.620]	0.504	[0.411, 0.595]	0.503	[0.419, 0.594]	0.499	[0.403, 0.591]	0.462	[0.367, 0.551]	0.321	[0.235, 0.409]
Data Set	size	data prior
Crohn's	111	0.57658
The data for this sheet comes from the Crohn's challenge; see Analyzed Challenges in the supplementary text. The classification type evaluation measures how well does a method separate the 'cases' (positives) from the 'controls' (negatives). The data prior corresponds to the proportion of 'cases' in the data.
